# Supplementary material for: Reactivating Hippo by drug compounds to suppress gastric cancer and enhance chemotherapy sensitivity
Source: J Biol Chem. 2024 Apr 22;300(6):107311. doi: 10.1016/j.jbc.2024.107311 (PMC11126936; doi:10.1016/j.jbc.2024.107311)
Supplement: Supporting Tables S1–S4 [file mmc2.xlsx]

## Sheet: Supplementary Table 1
Table S1. Primary AlphaScreen results for STRN3-PP2Aa disruption.
Molecular name	CAS number	Inhibition rate (%)
Balofloxacin	127294-70-6	-3.15434
Salidroside	10338-51-9	-7.75926
BETAINE HYDROCHLORIDE	590-46-5	-6.8536
Taurine	107-35-7	-6.65854
DL-XYLOSE	25990-60-7	-9.78654
Calcium folinate	1492-18-8	-6.9163
Enoxolone	471-53-4	-5.34882
Streptomycin sulfate	3810-74-0	-9.29888
Folic acid	59-30-3	-11.3749
Isoleucin	73-32-5	-7.25767
Adenine	73-24-5	11.0087
Uracil	66-22-8	13.7745
STRYCHNINE SULFATE	60-41-3	13.8163
SANGUINARIUM CHLORIDE	5578-73-4	80.7234
CEPHARANTHINE	481-49-2	25.7292
Ftaxilide	19368-18-4	12.0189
HYDROXYPROGESTERONE	3168-01-2	18.6302
ALOIN	5133-19-7	14.708
Docetaxel trihydrate	148408-66-6	12.6459
THIOOCTIC ACID	1077-28-7	9.68509
Methyl hesperidin	11013-97-1	10.9321
ESCIN	6805-41-0	14.9727
DIGITOXIN	71-63-6	11.0505
COLCHICINE	64-86-8	11.1481
Flavopiridol (Alvocidib) HCl	131740-09-5	11.3849
ATROPINE SULFATE	51-55-8	7.61601
Dehydrocholic acid	81-23-2	12.1931
D-Mannitol	69-65-8	7.88074
INOSITOL	87-89-8	7.31645
Artesunate	88495-63-0	7.41398
Inosine	58-63-9	13.9974
L-Tryptophan	73-22-3	10.9948
SALICOSIDE	138-52-3	8.1176
Menadione	58-27-5	11.6079
Ellagic acid	476-66-4	9.93589
ARBUTIN	497-76-7	8.88393
Progesterone	57-83-0	12.2767
CYTISINE	485-35-8	8.6192
TYROSINE	60-18-4	9.34373
Phytic acid	83-86-3	9.15563
4-Oxoisophorone;Ketoisophorone	1125-21-9	6.82182
ESCULIN MONOHYDRATE	531-75-9	8.44503
Indigo	482-89-3	9.73385
CAMPHOR	76-22-2	6.84272
4-HYDROXYBENZOIC ACID;P-Hydroxybenzoic acid	99-96-7	4.91297
Methyl Vanillate	3943-74-6	6.94722
Ethyl Vanillate	617-05-0	5.6166
Vanillyl Alcohol	498-00-0	6.09729
Acetylvanillin	881-68-5	6.01369
Ethyl vanillin acetate	72207-94-4	4.22328
FLAVANONE	487-26-3	1.51327
PROTOCATECHUIC ACID	99-50-3	2.58613
Homoveratrumic acid	93-40-3	1.24854
MYRICETIN	529-44-2	56.5912
Metacycline hydrochloride	3963-95-9	5.0314
Olaquindox	23696-28-8	1.98004
Alphalipoic acid	62-46-4	1.29034
OLEANOIC ACID	508-02-1	-1.2246
Ethyl ferulate	4046-02-0	0.837515
Cinnamic acid	140-10-3	-0.172641
GLYCYRRHIZIC ACID, AMMONIUM SALT	1405-86-3	3.77045
Menthol	89-78-1	1.33911
SHIKIMIC ACID	138-59-0	-0.402538
Hordenine	539-15-1	-0.23534
Tyrosol	501-94-0	1.27641
SYRINGIC ACID	530-57-4	-1.44056
ISOMALTOSE	499-40-1	0.273221
Erythritol	149-32-6	-0.0820752
Maltose	69-79-4	-0.305006
Lactose	63-42-3	-0.9111
L(+)-Arabinose	87-72-9	-3.47481
D(-)-Arabinose	28697-53-2	-3.02894
Xylitol	87-99-0	-4.58249
D-GALACTOSE 1-[2-(2-AZIDOETHOXY)ETHOXYETHYL]-2,3,4,6-TETRA-O-ACETATE	381716-33-2	-6.98597
Succinic acid	110-15-6	-3.41907
Palmitic acid	57-10-3	-5.43242
YOHIMBINE HYDROCHLORIDE	65-19-0	-4.29686
Auranofin	34031-32-8	-4.0809
Glucosamine	3416-24-8	-6.58191
Paeoniflorin	23180-57-6	-3.55144
Bengenin	477-90-7	-3.41211
CORTICOSTERONE	50-22-6	-7.09047
PRASTERONE	53-43-0	-7.1044
CYTIDINE	65-46-3	-9.17348
NARINGIN	10236-47-2	-9.70991
DAIDZEIN	486-66-8	-7.48756
Dihydroartemisinin	71939-50-9	-6.22661
Piceatannol	10083-24-6	41.6687
THEOBROMINE	83-67-0	-4.478
URIC ACID	69-93-2	-8.21906
Tryptamine	61-54-1	14.4781
MEVASTATIN	73573-88-3	16.9373
Quinine	130-95-0	11.2735
Ursodeoxycholic acid	128-13-2	12.0607
BERGAPTEN	484-20-8	8.8491
URSOLIC ACID	77-52-1	14.088
Luteolin	491-70-3	14.1019
FORMONONETIN	485-72-3	10.7231
Isoliquiritigenin	961-29-5	18.8601
Hesperetin	520-33-2	12.5066
L-Ornithine	70-26-8	12.834
Urea	57-13-6	12.0189
Papaverine hydrochloride	61-25-6	13.8441
DL-CARNITINE	461-06-3	10.117
OROTIC ACID	65-86-1	10.2981
trans-Anethole	4180-23-8	6.68249
CASANTHRANOL [cascaroside A shown]	8024-48-4	10.5907
Troxerutin	7085-55-4	10.0961
COUMARIN	91-64-5	8.40324
SPECTINOMYCIN DIHYDROCHLORIDE	21736-83-4	6.78002
RESERPINE	50-55-5	34.8345
(-)-Sparteine sulfate pentahydrate	6160-12-9	12.7713
Kanamycin sulfate	25389-94-0	10.1867
Rutin	153-18-4	11.8796
Antrapurol	117-10-2	39.9549
Glycerite	1401-55-4	88.4076
(+)-Pilocarpine hydrochloride	54-71-7	13.4749
Spiramycin	8025-81-8	11.2247
CIANIDANOL	154-23-4	13.7187
Testosterone	58-22-0	8.57043
L(-)-Carnitine	541-15-1	10.2494
CHENODIOL	474-25-9	9.79655
LEVODOPA	59-92-7	11.8378
ADENOSINE	58-61-7	5.4703
TYLOSIN TARTRATE	74610-55-2	6.51529
L-Thyroxine	51-48-9	8.62617
Gallic acid	149-91-7	22.9216
DIOSMIN	520-27-4	4.13968
NIACIN	59-67-6	4.76667
D-CAMPHOR	464-49-3	8.98843
HOMOTAURINE	3687-18-1	2.4677
Behenic alcohol	661-19-8	1.28338
D(+)-Glucose	50-99-7	0.746949
THIAMINE	67-03-8	0.0293903
PYRITHIOXIN	1098-97-1	0.767849
Tetracycline hydrochloride	64-75-5	-0.360739
Azelaic acid	123-99-9	-0.0542088
ASCORBIC ACID	50-81-7	0.112989
NIACINAMIDE	98-92-0	0.126923
Riboflavin	83-88-5	-0.165674
Cyclosporin A	59865-13-3	6.16696
ABAMECTIN	71751-41-2	19.3269
HYOSCYAMINE	101-31-5	-0.137808
QUERCETIN	117-39-5	7.59511
17-Methyltestosterone	58-18-4	-0.757835
Histamine	51-45-6	0.0572567
Sennoside A	81-27-6	22.0787
PACLITAXEL	33069-62-4	3.24099
Doramectin	117704-25-3	15.7182
Dirithromycin	62013-04-1	-0.938966
Pyridoxine	65-23-6	-2.11632
NOVOBIOCIN SODIUM	1476-53-5	-3.30761
D-Pantethine	16816-67-4	-4.19933
NOSCAPINE HYDROCHLORIDE	912-60-7	-1.74012
7-Aminocephalosporanic acid	957-68-6	-5.63445
TYLOSIN	1401-69-0	-2.60398
Aquacrine	53-16-7	-3.02198
Combinal E	58-95-7	-5.13286
HYGROMYCIN B	31282-04-9	-4.89599
Erythromycin	114-07-8	-4.36653
MONENSIN SODIUM	22373-78-0	12.1791
Docetaxel	114977-28-5	12.1513
HESPERIDIN	520-26-3	9.32283
Cyanocobalamin	68-19-9	15.9341
Estradiol	50-28-2	7.56028
Tretinoin	302-79-4	16.1083
TOMATIDINE HYDROCHLORIDE	69004-03-1	7.55331
Capsaicin	404-86-4	11.6009
Amphotericin B	1397-89-3	10.9739
L(-)-Epinephrine	51-43-4	11.4685
Vitamin K1	84-80-0	10.5838
BENZYL ISOTHIOCYANATE	622-78-6	9.66419
Theophylline	58-55-9	9.15563
APRAMYCIN SULFATE	65710-07-8	5.6166
Glutathione	70-18-8	11.3013
Vitamin D2	50-14-6	19.0691
POLYMYXIN B SULFATE	1405-20-5	12.618
PAROMOMYCIN SULFATE	1263-89-4	4.07001
PODOFILOX	518-28-5	9.48306
(-)-Shikonin	517-89-5	59.747
Citral	5392-40-5	5.06624
TAUROCHOLIC ACID SODIUM SALT HYDRATE	345909-26-4	9.61542
Fusidine	6990-06-3	9.09989
RETINOL	68-26-8	7.41398
Protoporphyrin IX	553-12-8	-236.326
DIGOXIN	20830-75-5	8.46593
COTININE	486-56-6	6.37596
LOVASTATIN	75330-75-5	14.3039
BACITRACIN	1405-87-4	9.36462
Pilocarpine nitrate	148-72-1	6.30629
COLISTIN SULFATE	1264-72-8	7.11442
(-)-Bornyl acetate	76-49-3	7.45578
Tobramycin	32986-56-4	7.53241
Vincristine sulfate	2068-78-2	10.4235
VINCAMINE	1617-90-9	7.07958
Eugenol	97-53-0	6.73125
Chlortetracycline hydrochloride	64-72-2	8.86303
OUABAIN OCTAHYDRATE	11018-89-6	6.06246
Nonivamide	2444-46-4	9.79655
Gentamicin sulfate	1405-41-0	6.47349
RIBOFLAVIN 5-PHOSPHATE SODIUM	130-40-5	3.16436
HYDROQUINIDINE	1435-55-8	2.07757
MYCOPHENOLIC ACID	24280-93-1	3.02503
CAFFEINE	58-08-2	2.69063
Ergonovine maleate	129-51-1	1.77801
ACONITINE	302-27-2	1.62474
Brucine	357-57-3	3.17132
STRYCHNINE	57-24-9	3.03896
Leucocrystal Violet	603-48-5	24.2871
Tetracycline	60-54-8	5.19164
ALLANTOIN	97-59-6	-2.74331
Synephrine	94-07-5	-5.68322
10-Deacetylbaccatin III	32981-86-5	-3.96943
Epiandrosterone	481-29-8	-2.22779
ARTEMISININ	63968-64-9	-2.57612
LITHOCHOLIC ACID	434-13-9	-0.771768
Genipin	6902-77-8	-1.80282
Geniposide	24512-63-8	-3.22401
BATYL ALCOHOL	544-62-7	-4.40833
6,7-Dihydroxycoumarin	305-01-1	-0.639403
PHLORETIN	60-82-2	-1.72619
Berbamine hydrochloride	6078-17-7	3.93765
Arctiin	20362-31-6	-3.38424
ASTRAGALOSIDE IV	84687-43-4	-0.785701
Protopanaxdiol	30636-90-9	3.22706
NOBILETIN	478-01-3	-1.92822
Curcumol	4871-97-0	-3.15434
Dehydroandrographolide	134418-28-3	-2.66668
Rosmarinic acid	20283-92-5	7.97131
ICARIIN	489-32-7	2.5304
Ginsenoside Rd	52705-93-8	-5.36972
Ginsenoside Rb1	41753-43-9	-5.82951
Patchouli alcohol	5986-55-0	-10.3996
Ginsenoside Re	52286-59-6	-8.69278
Psoralen	66-97-7	-10.0513
EPIGALLOCATECHIN	970-74-1	28.1466
Sennoside B	128-57-4	28.1117
Schisandrin	7432-28-2	-11.8208
Catalpol	2415-24-9	-9.13865
Genistin	529-59-9	-10.1488
Arctigenin	7770-78-7	11.0296
Wogonin	632-85-9	12.2209
(-)-Epicatechin gallate	1257-08-5	13.8093
HELENINE	546-43-0	6.85665
Stevioside	57817-89-7	9.23923
Costunlide	553-21-9	9.67116
Acetate gossypol	12542-36-8	18.7626
Daidzin	552-66-9	9.85229
Astilbin	29838-67-3	12.7434
Isorhamnetin	480-19-3	8.3893
CRUSTECDYSONE	5289-74-7	10.0822
Fraxetin	574-84-5	19.8981
Morin	480-16-0	18.5814
Nicotine	54-11-5	7.30948
Notoginsenoside R1	80418-24-2	8.64707
Isopsoralen	523-50-2	10.6465
Panaxadiol	19666-76-3	10.1936
Isoimperatorin	482-45-1	7.60208
Shikonin	54952-43-1	40.2963
Hyperoside	482-36-0	12.9524
Schizandrin B	61281-37-6	15.6833
TRIGONELLINE	535-83-1	7.83894
Ginsenoside Rg1	22427-39-0	8.81426
Tetrahydropalmatine HCl	6024-85-7	10.1867
Ginsenoside Rc	11021-14-0	11.2595
Ergometrine MALEATE	60-79-7	10.8555
Cyclovirobuxine	860-79-7	8.86303
Jatrorrhizine Hydrochloride	960383-96-4	7.97827
Gentiopicrin	20831-76-9	5.97886
Daphnetin	486-35-1	9.09293
Schizandrin A	61281-38-7	13.252
Panaxtriol	32791-84-7	6.40382
Fangchinoline	33889-68-8	17.5573
Scopoletin	92-61-5	8.64707
Endothall	145-73-3	5.71413
EPIGALLOCATECHIN-3-MONOGALLATE	989-51-5	62.8402
UBIDECARENONE	303-98-0	6.91238
Scopolamine hydrobromide	114-49-8	8.34054
Stigmasterol	83-48-7	4.88511
EPICATECHIN	490-46-0	23.8064
CHLOROGENIC ACID	327-97-9	2.90659
Norcantharidin	5442-12-6	0.245355
Sophocarpine	145572-44-7	1.31821
THEANINE POTASSIUM	3081-61-6	4.10485
Ligustrazine Hydrochloride	76494-51-4	4.86421
Rotundine	10097-84-4	6.56405
FISETIN	528-48-3	4.89207
Proanthocyanidins	4852-22-6	34.5837
alpha-HYDROXYDEOXYCHOLIC ACID	83-49-8	2.91356
Lycorine chloride	2188-68-3	2.87176
NARINGENIN	480-41-1	-2.36015
Glycyrrhetinic acid(Enoxolone)	1449-05-4	-0.771768
5-hydroxymethyl-2-furaldehyde	67-47-0	-2.45072
Chondroitine sulfate	9007-28-7	-3.18918
BAICALIN	21967-41-9	14.7289
Sesamin	607-80-7	-1.92126
Scoparone	120-08-1	-4.58946
Muscone	541-91-3	-3.62807
Forsythin	487-41-2	-2.68758
Phenethylamine	64-04-0	-3.27277
p-Coumaric acid	501-98-4	-3.08468
Trigonelline Hydrochloride	6138-41-6	-1.63563
Andrographolide	5508-58-7	-2.86871
MADECASSIC ACID	18449-41-7	-2.65275
Osthole	484-12-8	-4.80543
HUPERZINE A	102518-79-6	-2.62488
Rutaecarpine	84-26-4	-3.02894
Asiatic acid	464-92-6	-0.862334
Scutellarin	27740-01-8	26.7811
LIMONIN	1180-71-8	-1.97002
CAFFEIC ACID	331-39-5	-4.82633
PHLORIDZIN	60-81-1	-7.78016
Neohesperidin	13241-33-3	-6.48437
Sodium Danshensu	67920-52-9	-7.38306
BETULINIC ACID	472-15-1	-8.01006
Isoalantolactone	470-17-7	-8.39322
Evodiamine	518-17-2	-3.06378
2,3,5,4-tetrahydroxyl diphenylethylene -2-o-glucoside	82373-94-2	-8.90875
TANSHINONE IIA	568-72-9	5.33793
CANTHARIDIN	56-25-7	-7.91253
Protopanaxatriol	34080-08-5	-11.9635
TANGERITIN	481-53-8	-6.28228
Ginkgolide C	15291-76-6	-11.8632
Swertiamarin	17388-39-5	-11.644
RUBESCENSIN A	28957-04-2	10.0284
Ginkgolide B	15291-77-7	-10.9299
Bilobalide	33570-04-6	-14.8134
Ginkgolide A	15291-75-5	-9.80248
Dehydrocostus Lactone	477-43-0	-10.1846
IMPERATORIN	482-44-0	-12.665
PUERARIN	3681-99-0	3.25731
OXYMATRINE	16837-52-8	5.55609
Emodin	518-82-1	23.9463
BAICALEIN	491-67-8	18.0772
MATRINE	519-02-8	4.66664
PTEROSTILBENE	537-42-8	14.3942
Picroside II	39012-20-9	9.18276
(+)-Catechin Hydrate	225937-10-0	11.5567
Lappaconitine	32854-75-4	7.67322
Berberine hydrochloride	633-65-8	8.52508
PALMATINE CHLORIDE	10605-02-4	5.06126
CRYPTOTANSHINONE	35825-57-1	27.3161
VINDOLINE	2182-14-1	8.16805
Tanshinone I	568-73-0	17.9707
3-Hydroxy-4-methoxycinnamic acid	537-73-5	2.26765
4'-Demethylepipodophyllotoxin	6559-91-7	6.67729
Myricetrin	17912-87-7	26.8965
HARMANE	486-84-0	5.69389
Madecassoside	34540-22-2	6.89652
Oxysophocarpine	26904-64-3	3.92753
SINOMENINE	115-53-7	5.6751
STACHYOSE TETRAHYDRATE	10094-58-3	5.92565
Naringin Dihydrochalcone	18916-17-1	4.30961
PLUMBAGIN	481-42-5	13.8304
Catharanthine	2468-21-5	10.3917
Polydatin	65914-17-2	7.13454
BILIRUBIN	635-65-4	15.9789
CEDRYL ACETATE	77-54-3	7.09069
7,8-DIHYDROXYFLAVONE	38183-03-8	10.6735
IVERMECTIN	70288-86-7	31.0055
Sinomenine Hydrochloride	6080-33-7	1.57865
3-HYDROXYFLAVONE	577-85-5	11.5504
DIGITONIN	11024-24-1	6.90278
QUINIC ACID	77-95-2	2.49941
3,4,5-TRIMETHOXYCINNAMIC ACID	90-50-6	4.2783
Phloretic acid;Hydroxyphenyl Propionic Acid	501-97-3	4.35346
10-HYDROXYCAMPTOTHECIN	19685-09-7	4.8984
BIOCHANIN A	491-80-5	9.11386
5alpha-Cholestan-3-one	566-88-1	5.02367
CITROPTEN	487-06-9	3.62061
2'-Deoxyadenosine monohydrate	16373-93-6	-2.07935
ANTIAROL;3,4,5-Trimethoxyphenol	642-71-7	-2.44891
BACCATIN III	27548-93-2	-2.85605
CAMPTOTHECIN	7689-03-4	-0.507163
SCLAREOLIDE	564-20-5	-0.588591
FLAVONE	525-82-6	-0.438263
3,5-DIIODOTYROSINE DIHYDRATE	18835-59-1	1.32183
GIBBERELLIC ACID	77-06-5	-0.45079
ADENOSINE TRIPHOSPHATE DISODIUM	34369-07-8	-1.55946
ARECOLINE HYDROBROMIDE	300-08-3	-2.3988
TETRAHYDROPALMATINE	2934-97-6	-1.9666
Tanshinone IIA-sulfonic sodium	69659-80-9	6.57081
KASUGAMYCIN HYDROCHLORIDE HYDRATE	19408-46-9	-3.17549
S-allyl-L-cysteine	21593-77-1	-5.5557
ROTENONE	83-79-4	27.0656
GLYCOCHOLIC ACID	475-31-0	0.751838
5-Acetylsalicylic acid	13110-96-8	0.300853
METHYL CHOLATE	1448-36-8	4.09665
CARYLOPHYLLENE OXIDE	1139-30-6	1.3281
beta-CYCLODEXTRIN	7585-39-9	-0.494636
Erythrosine	16423-68-0	17.7703
Deoxycholic acid	83-44-3	-3.80186
MUCIC ACID	526-99-8	-6.73327
Glucosamine Hydrochloride	66-84-2	-4.81032
ALIZARIN	72-48-0	2.43677
SPICULISPORIC ACID	469-77-2	-4.60362
alpha-D-galactose	59-23-4	-6.51404
Methyl 4-hydroxycinnamate	3943-97-3	-6.8147
PHLORACETOPHENONE	480-66-0	-3.84571
Cholesteryl Acetate	604-35-3	-4.69757
Dihydrocholesterol	80-97-7	-9.8338
Gentisic acid	490-79-9	-13.7737
DIOSGENIN	512-04-9	-9.05084
o-Veratraldehyde	86-51-1	-10.1595
L(-)-SORBOSE	87-79-6	-11.1554
ERGOSTEROL	57-87-4	-9.89017
XANTHONE	90-47-1	-12.4019
LAWSONE	83-72-7	-7.3659
D-Cellobiose	528-50-7	-10.504
HARMALINE	304-21-2	-13.2663
CORTEXOLONE	152-58-9	8.60651
MELIBIOSE	585-99-9	7.67322
CITRULLINE	627-77-0	5.18653
CORTISONE	53-06-5	7.83607
USNIC ACID	125-46-2	6.76498
ORSELLINIC ACID, ETHYL ESTER	2524-37-0	5.79411
Methyl Dihydrojasmonate	24851-98-7	3.55797
6-Hydroxyflavone	6665-83-4	8.43739
3-AMINOPROPIONITRILE FUMARATE	2079-89-2	6.99047
ALEURETIC ACID	533-87-9	5.744
XANTHOXYLIN	90-24-4	5.54356
Asarylaldehyde	4460-86-0	5.5373
HYMECROMONE METHYL ETHER	2555-28-4	6.08224
ORSELLINIC ACID	480-64-8	3.75215
CHOLIC ACID	81-25-4	7.40388
EUCALYPTOL	470-82-6	5.23664
Salvianolic acid B	115939-25-8	22.9504
beta-SITOSTEROL	83-46-5	5.45587
CYCLOPAMINE	4449-51-8	5.18027
Glycitin	40246-10-4	8.1242
Crocin	42553-65-1	8.14926
Schisantherin A	58546-56-8	10.5984
Echinocystic acid	510-30-5	8.44991
Lycopene	502-65-8	10.4292
Mogroside V	88901-36-4	9.3143
Monoammoniumglycyrrhizinate	53956-04-0	7.46651
Ginsenoside Rg2	52286-74-5	9.35188
Stevenleaf	94987-08-3	10.9178
MONOCROTALINE	315-22-0	8.44991
Harmine hydrochloride	343-27-1	6.43927
Liquiritin	551-15-5	1.21535
Saikosaponin A	20736-09-8	8.38101
Picroside I	27409-30-9	2.86897
Tetramethylpyrazine	1124-11-4	3.81478
Tetrahydroberberine,THB	522-97-4	4.96104
Germacrone	6902-91-6	3.73962
PECTOLINARIN	28978-02-1	5.02367
Ginsenoside Rh2	78214-33-2	3.68951
LUPEOL	545-47-1	6.42048
RHOIFOLIN	17306-46-6	4.40357
Tubeimoside I	102040-03-9	3.15083
Sodium Demethylcantharidate	13114-29-9	2.84391
QUERCITRIN	522-12-3	6.15114
Glucosamine sulfate	29031-19-4	-1.25254
Deacetyltaxol	78432-77-6	5.19906
SARSASAPOGENIN	126-19-2	1.84172
Loganin	18524-94-2	-0.958149
Asperosaponin Ⅵ	39524-08-8	2.39919
Ginsenoside Rh1	63223-86-9	1.21535
Orcinol glucoside	21082-33-7	0.451181
S-ISOCORYDINE (+)	475-67-2	-0.964412
Fructose	7660-25-5	-1.64089
COLFORSIN	66575-29-9	-2.84352
BICUCULLINE (+)	485-49-4	0.150524
Pedunculoside	42719-32-4	1.10887
Pinocembrin	480-39-7	0.977331
Cordycepin	73-03-0	-0.475845
Cardamonin	19309-14-9	8.9009
CHRYSOPHANOL	481-74-3	11.9952
TETRANDRINE	518-34-3	3.15083
Rhein	478-43-3	-7.297
Dihydromyricetin	27200-12-0	48.6315
Gastrodin	62499-27-8	-6.68316
Magnolol	528-43-8	2.87523
Honokiol	35354-74-6	5.83795
Curcumin	458-37-7	20.7769
PIPERINE	94-62-2	-2.52407
5-Hydroxy-DL-tryptophan	56-69-9	-2.86231
4-HYDROXYCHALCONE	20426-12-4	2.12359
JUAREZIC ACID	1552-94-9	7.51036
SPERMINE	71-44-3	4.30335
LAWSONE METHYL ETHER	2348-82-5	7.10948
BOVINOCIDIN	504-88-1	5.94444
XANTHURENIC ACID	59-00-7	8.46244
KYNURENINE	343-65-7	5.92565
MANGIFERIN	4773-96-0	9.70265
Catharanthine hemitartrate	4168-17-6	10.3666
Geniposidic Acid	27741-01-1	4.72302
ABSCISIC ACID (cis,trans; +/-)	14375-45-2	6.5896
MELEZITOSE	207511-10-2	7.89871
Spectinomycin dihydrochloride pentahydrate	22189-32-8	8.10541
FERULIC ACID	1135-24-6	8.4687
Paeonol	552-41-0	4.59774
L-Rhamnose monohydrate	6155-35-7	6.35158
GRISEOFULVIN	126-07-8	7.93003
LEVOMENTHOL	2216-51-5	7.39135
Azithromycin dihydrate	117772-70-0	7.46025
Hydroxyprogesterone	68-96-2	6.47685
KHELLIN	82-02-0	5.59367
MUPIROCIN	12650-69-0	7.76717
SIROLIMUS;Rapamycin	53123-88-9	21.6851
8-Methoxypsoralen	298-81-7	5.68136
RESVERATROL	501-36-0	6.04466
Estriol	50-27-1	4.42862
D-Cycloserine	68-41-7	6.67103
Hydrocortisone	50-23-7	4.29709
beta-CAROTENE	7235-40-7	10.7737
DEFEROXAMINE MESYLATE	138-14-7	5.24917
Vitamin E	59-02-9	5.99455
MELATONIN	73-31-4	8.03651
Silymarin	22888-70-6	11.1997
ALA HCL	5451-09-2	5.73774
Vinblastine sulfate	143-67-9	12.0891
HAEMATOXYLIN	517-28-2	66.0445
5BETA-PREGNANE-3ALPHA,20ALPHA-DIOL	80-92-2	6.25762
UMBELLIFERONE	93-35-6	7.39761
Diosmetin	520-34-3	4.69796
BIOTIN	58-85-5	98.4278
HARMINE	442-51-3	6.06971
ANTIMYCIN A (A1 shown)	1397-94-0	24.5163
Chitosan	9012-76-4	4.77313
(1-3)-o-(beta-d-glucopyranosyl-(1-6))-,4-(3-(3,4-dihydroxyphenyl)-2-propenoat	82854-37-3	14.2376
alpha-MANGOSTIN	6147-11-1	41.1526
Bufalin	465-21-4	1.68513
Cephalomannine	71610-00-9	6.47059
URIDINE	58-96-8	5.28675
Kinetin	525-79-1	1.96073
Adenosine 5'-monophosphate	61-19-8	1.71645
GENISTEIN	446-72-0	4.86708
Taxifolin	480-18-2	-1.0521
cis-Anethol	104-46-1	-3.66406
Parthenolide	29552-41-8	-2.1733
KAEMPFEROL	520-18-3	3.16336
Veratridine	71-62-5	65.1112
TACROLIMUS	104987-11-3	9.52727
Ascomycin (FK520)	104987-12-4	7.05311
Menadiol Diacetate	573-20-6	-3.21308
Albamycinsodium	1476-53-5	0.920958
Tauroursodeoxycholic Acid	14605-22-2	1.89183
thymopentin	69558-55-0	-2.62429
Ellipticine	519-23-3	-2.59297
AMYGDALIN	29883-15-6	-2.30484
barbaloin	1415-73-2	4.0528
Aloeemodin	481-72-1	0.789421
Neosperidin dihydrochalcone	20702-77-6	2.86897
CHRYSIN	480-40-0	-1.0709
APIGENIN	520-36-5	1.55985
Bulleyaconi cine A	107668-79-1	-1.0521
3,4-Dihydroxybenzaldehyde	139-85-5	0.213161
ASIATICOSIDE	16830-15-2	-7.30327
Sodium Aescinate	20977-05-3	-3.88329
CELASTROL	34157-83-0	70.3915
3',4'-Anhydrovinblastine	38390-45-3	-4.04615
HEDERAGENIN	465-99-6	-2.57418
Borneol	507-70-0	-8.81908
SCLAREOL	515-03-7	-1.61584
PHYSCION	521-61-9	-7.30327
Sophoridine	83148-91-8	-7.23437
Catharanthine Sulfate	70674-90-7	-1.65342
Aristolochic Acid	313-67-7	7.86739
Aminophylline	317-34-0	6.76498
Retinyl acetate	127-47-9	6.74619
Dexpanthenol	81-13-0	7.24102
Proflavine Hemisulfate	1811-28-5	17.2316
Testosterone propionate	57-85-2	9.27046
Cortisone acetate	50-04-4	5.61246
Merbromin	129-16-8	10.5921
Quinidine HCl	6151-40-2	6.90278
Dichlorisone Acetate	79-61-8	8.14926
D-Sorbitol	50-70-4	6.7963
chlophenadione	1146-99-2	12.4712
Hydroferulic acid	1135-23-5	6.09477
Erythrosin B	15905-32-5	40.8708
Maltitol	585-88-6	6.85267
Sodium erythorbate	6381-77-7	5.47466
Sodium L-ascorbyl-2-phosphate	66170-10-3	6.06345
Chicago Sky Blue 6B	2610-05-1	56.2105
Mannose	530-26-7	5.26169
Ethisterone	434-03-7	5.76905
Artamine	52-67-5	4.98609
Trenbolone acetate	10161-34-9	9.70265
beta-Alanine	107-95-9	4.30961
D-Phenylalanine	673-06-3	6.52696
L-Ascorbyl 6-palmitate	137-66-6	10.3791
Adrenosterone	382-45-6	5.6751
Serotonin HCl	153-98-0	6.99674
L-5-Hydroxytryptophan	4350-09-8	4.62906
3,3'-Diindolylmethane	1968-05-4	17.0124
Phenibut	1078-21-3	6.4518
Lactulose	4618-18-2	4.83576
Dehydroepiandrosterone acetate	853-23-6	7.94255
Panthenol	16485-10-2	6.7963
Ethynyl estradiol	57-63-6	10.1348
Nystatin (Fungicidin)	1400-61-9	10.4355
ADP	58-64-0	7.44772
Indole-3-carbinol	700-06-1	6.66476
Nocodazole	31430-18-9	9.1076
Cozymasei	53-84-9	7.44146
Lyothyronine	6893-02-3	3.73335
Guaiazulene	489-84-9	41.6224
Tetrahydropapaverine HCl	6429-04-5	0.971068
Adenine HCl	2922-28-3	-0.45079
Triptolide (PG490)	38748-32-2	2.0171
Sparteine sulfate	299-39-8	1.00865
Propidium Iodide	25535-16-4	15.9475
Bavachinin	19879-30-2	12.7593
Abietic Acid	514-10-3	11.7321
Betulin	473-98-3	3.09446
(+)-Fangchinoline	436-77-1	3.75215
Allicin	539-86-6	5.70015
Pseudolaric Acid B	82508-31-4	-3.88956
Boldenone Undecylenate	13103-34-9	8.21189
Methylcobalamin	13422-55-4	5.50598
Astaxanthin	472-61-7	1.20909
D-(+)-Trehalose dihydrate	6138-23-4	-1.35276
Mesterolone	1424-00-6	-0.0874959
SULTAMICILLIN TOSYLATE	83105-70-8	-0.300461
Lorcaserin	616202-92-7	-2.63682
Bendazac L-lysine	81919-14-4	-0.588591
Drostanolone Propionate	521-12-0	1.30931
Silymarin	65666-07-1	-0.488372
Ferrous fumarate	141-01-5	-10.3779
Etamsylate	2624-44-4	-11.7811
Sodium Nitroprusside	14402-89-2	-10.5141
Salicylamide	65-45-2	-9.86873
Acetylsalicylic acid	50-78-2	-11.5975
Methylene Blue trihydrate	7220-79-3	-187.055
Atenolol	29122-68-7	-11.3193
Phenytoin sodium	630-93-3	-15.44
Flubendazole	31430-15-6	-12.2192
Mercaptopurine (6-MP)	50-44-2	3.36383
Phenethyl alcohol	60-12-8	6.51951
Cinchonine	118-10-5	7.53194
Mecarbinate	15574-49-9	7.02869
cis-Anethol	104-46-1	5.76168
Mephenesin	59-47-2	5.0512
Mexenone	1641-17-4	8.62133
Phenolphthalein	77-09-8	4.87359
Procainamide HCl	614-39-1	7.25367
Betaine HCl	590-46-5	5.49525
Sodium 4-Aminosalicylate	6018-19-5	5.37092
Vanatone	70-70-2	6.86883
Taurine	107-35-7	6.82739
Valethamate bromide	90-22-2	3.83748
Primidone	125-33-7	3.43488
Haloperidol	52-86-8	6.14652
Sulfalen	152-47-6	4.77294
Octisalate	118-60-5	3.53553
Buxamine	924-49-2	5.18738
Procaine	59-46-1	6.8037
Bupivacaine HCl	18010-40-7	4.25192
Ziprasidone HCl monohydrate	138982-67-9	9.00025
DL-Xylose	25990-60-7	5.94522
Miltefosine	58066-85-6	7.80429
Cortisone acetate	50-04-4	7.3188
Dienestrol	84-17-3	7.40169
Enoxolone	471-53-4	7.54378
Halazone	80-13-7	7.41353
Doxapram HCl	7081-53-0	7.76876
Dapoxetine HCl	119356-77-3	12.5822
Quinestrol	152-43-2	25.1221
Cresol	1319-77-3	5.90969
Xylometazoline HCl	1218-35-5	3.96181
Amidrine	543-82-8	2.58823
Oxethazaine	126-27-2	11.7889
Heptaminol HCl	543-15-7	2.70072
Arsenic oxide (3)	1327-53-3	4.76701
10,11-Dimethoxystrychnine	357-57-3	4.26376
Corvotone	59-26-7	5.2525
Azlocillin sodium	37091-65-9	2.60007
4-Aminoantipyrine	83-07-8	6.09915
Urethane	51-79-6	3.91445
Strychnine	57-24-9	2.17379
Hydroxyzine Pamoate	10246-75-0	7.46681
Disulfiram	97-77-8	83.3453
Glafenine	3820-67-5	3.00267
Oxeladin citrate	52432-72-1	2.84874
Famprofazone	22881-35-2	3.08556
Anovigam	938-73-8	2.46982
Diphenylpyraline HCl	132-18-3	-0.502327
Streptomycin sulfate	3810-74-0	1.2857
Clofibric acid	882-09-7	1.64093
Folic acid	59-30-3	-4.80661
Isoleucin	73-32-5	1.96065
Adenine	73-24-5	-0.762833
Acetaminophen	103-90-2	0.717319
Dichlorophen	97-23-4	2.25668
Oxiniacic Acid	2398-81-4	0.0719724
Fluphenazine HCl	146-56-5	9.88242
Uracil	66-22-8	-0.579295
Pentoxifylline	6493-05-6	-0.212217
Homosalate	118-56-9	-3.78234
Adiphenine HCl	50-42-0	-2.6219
Octyl 4-methoxycinnamate	5466-77-3	-15.89
Chlorprothixene	113-59-7	1.85408
Paliperidone	144598-75-4	-3.87707
Dantrolene sodium salt	14663-23-1	-2.49165
Lapatinib	231277-92-2	30.4506
Stanozolol	10418-03-8	0.782445
Trapidil	15421-84-8	-2.95346
Lafutidine	118288-08-7	-4.9191
Domperidone	57808-66-9	-3.21989
Eplerenone	107724-20-9	-10.9108
Nicorandil	65141-46-0	-13.5336
Moclobemide (Ro 111163)	71320-77-9	-9.56678
Galanthamine HBr	1953-04-4	-10.0049
Sulfacetamide sodium salt hydrate	6209-17-2	-10.3365
Urapidil HCl	64887-14-5	-11.2482
Cetirizine 2HCl	83881-52-1	-8.12807
Moroxydine HCl	3160-91-6	-12.4087
Alfuzosin HCl	81403-68-1	-12.9474
Antazoline HCl	2508-72-7	8.18321
Sorafenib tosylate	475207-59-1	14.8913
Entecavir hydrate	209216-23-9	6.59648
Budesonide	51333-22-3	8.3549
Vardenafil hydrochloride trihydrate	224785-90-4	7.24183
Pazopanib HCl (GW786034 HCl)	635702-64-6	8.68646
Ipratropium bromide monohydrate	66985-17-9	6.65569
Tolterodine tartrate	124937-52-6	7.50826
Atazanavir sulfate	229975-97-7	8.64501
Doxazosin mesylate	77883-43-3	9.01801
Naloxone HCl	357-08-4	9.55087
Dipivefrin HCl	64019-93-8	7.41945
Arbidol HCl	131707-23-8	21.2974
Carbachol	51-83-2	6.70897
Methazolamide	554-57-4	4.39402
Halcinonide	3093-35-4	6.91028
Bumetanide	28395-03-1	6.64385
Molsidomine	25717-80-0	3.96773
Zalcitabine	7481-89-2	3.16845
Solifenacin succinate	242478-38-2	7.73916
Diltiazem HCl	33286-22-5	8.20097
Strychnine Sulfate	60-41-3	6.73266
Mebhydrolin napadisylate	6153-33-9	12.1559
Balofloxacin	127294-70-6	5.61366
Suplatast tosilate	94055-76-2	9.31404
Mizolastine	108612-45-9	6.89843
Nitrendipin	39562-70-4	13.0618
Voriconazole	137234-62-9	5.27027
Azelnidipine	123524-52-7	17.0404
Bengenin	477-90-7	6.05771
Trichlormethiazide	133-67-5	4.16903
Idazoxan HCl	79944-56-2	4.00918
Sulfanilamide	63-74-1	4.14535
Epirubicin HCl	56390-09-1	27.0403
Diazoxide	364-98-7	4.37033
Glimepiride	93479-97-1	3.19805
Vigabatrin	60643-86-9	3.53553
Physostigmine Salicylate	57-64-7	3.51777
Cepharanthine	481-49-2	16.7562
Etoposide	33419-42-0	1.75343
SelaMeerin	165108-07-6	26.0398
Cefdinir	91832-40-5	2.54679
Estradiol valerate	979-32-8	13.6006
Citicoline	987-78-0	3.29278
Mirtazapine	85650-52-8	1.6883
Cefpiramide acid	70797-11-4	2.01985
Toremifene	89778-26-7	6.4011
Sibutramine	106650-56-0	0.403526
Cephalonium	5575-21-3	5.23474
Brinzolamide	138890-62-7	1.32714
Imiquimod	99011-02-6	-0.92861
(±)-Bisoprolol hemifumarate	104344-23-2	0.350241
Felodipine	72509-76-3	-4.65859
Vagistat	65899-73-2	9.55087
Clemastine fumarate	14976-57-9	1.77119
Calcium folinate	1492-18-8	-1.93511
Magnolol	528-43-8	9.80545
Chondroitine sulfate	9007-28-7	-0.620739
Bosutinib (SKI-606)	380843-75-4	5.67879
Oltipraz	64224-21-1	37.4961
Ftaxilide	19368-18-4	-5.47564
Nebivolol HCl	152520-56-4	1.04295
Rocuronium bromide	119302-91-9	-3.03635
Roxatidine Acetate HCl	93793-83-0	-3.5396
Mitoxantrone HCl	70476-82-3	84.0676
Pranoprofen	52549-17-4	-4.18495
Anagrelide	68475-42-3	-3.72314
Hydroxyhexamide	3168-01-2	0.63443
Pantoprazole Sodium Hydrate	164579-32-2	-3.24357
Quetiapin	111974-69-7	8.5562
Argatroban	74863-84-6	5.89193
Nisoldipine	63675-72-9	57.7032
Urapidil	34661-75-1	2.5231
Carmustine	154-93-8	5.69655
Vinpocetine	42971-09-5	0.723239
Depofemin	313-06-4	17.7628
Nefiracetam	77191-36-7	5.19922
2-Amino-6-mercaptopurine	154-42-7	17.3601
Norethynodrel	68-23-5	7.378
Maprotiline HCl	10347-81-6	10.7054
Oxaliplatin	61825-94-3	10.7409
Nylidrin HCl	849-55-8	4.85582
Amiloride HCl	2016-88-8	6.09915
Aloin	5133-19-7	13.3105
Homatropine Bromide	51-56-9	6.80962
Saxagliptin hydrate	945667-22-1	5.69063
Ticagrelor	274693-27-5	13.0618
Benazepril HCl	86541-74-4	6.1998
Loteprednol etabonate	82034-46-6	9.29628
Clopidogrel	113665-84-2	6.47807
Cyproheptadine HCl	41354-29-4	8.41411
Pramiracetam	68497-62-1	3.2691
Escitalopram	128196-01-0	3.54145
Docetaxel trihydrate	148408-66-6	8.2957
Amorolfine HCl	78613-38-4	4.39402
Fluticasone propionate	80474-14-2	5.50709
Pemetrexed acid	137281-23-3	4.32297
Palmitic acid	57-10-3	4.80254
Linagliptin	668270-12-0	8.47332
Levetiracetam	102767-28-2	8.24241
Fenoprofen calcium	53746-45-5	5.5663
Manidipine 2HCl	89226-75-5	49.9235
Chloroquine diphosphate	50-63-5	6.93396
Secnidazole	3366-95-8	3.35199
Diciofenac	15307-86-5	5.55446
Terazosin HCl	63074-08-8	5.2525
Sodium ceftiofur	104010-37-9	7.07605
Cephradine	38821-53-3	4.61308
Thioctic acid	1077-28-7	7.01093
Meptazinol HCl	59263-76-2	3.74867
Sulbentine	350-12-9	3.31055
Protriptyline HCl	1225-55-4	1.7179
Zopiclone	43200-80-2	2.06722
Ranolazine 2HCl	95635-56-6	3.66578
Prednisolone phosphate sodium	125-02-0	2.15011
Loperamide HCl	34552-83-5	6.70897
Tamsulosin HCl	106463-17-6	2.12642
Azelastine	58581-89-8	4.86174
Sumatriptan succinate	103628-48-4	4.26968
Seratrodast	112665-43-7	7.17078
Thalidomide	50-35-1	-4.43361
Pioglitazone	111025-46-8	-0.573374
Losartan potassium	124750-99-8	-0.750992
Eletriptan HBr	177834-92-3	-0.774675
Levodropropizine	99291-25-5	-2.07721
Bipariden	514-65-8	-0.0405192
Valdecoxib	181695-72-7	0.296956
Mesoridazine Besylate	32672-69-8	-0.0819634
Entacapone	116314-67-1	1.09624
Thioproline	444-27-9	-0.721389
Tetrahydroxyquinone	319-89-1	-1.7871
Piperacetazine	3819-00-9	-1.26609
Pizotifen Malate	5189-11-7	3.87892
Betaxolol HCl	63659-19-8	-0.265502
Bromisoval	496-67-3	-0.597056
Methyl hesperidin	11013-97-1	-0.0819634
Rivastigmine	123441-03-2	-1.43778
Prasugrel	150322-43-3	0.954143
Proparacaine HCl	5875-06-9	-0.312867
Amlodipine Besylate	111470-99-6	-10.3661
Ethamivan	304-84-7	-3.59288
Methicillin sodium	132-92-3	-7.18077
Modaline sulfate	2856-75-9	-5.41051
Azatadine Maleate	3978-86-7	-2.98898
Closantel	57808-65-8	-4.17902
2-(Acetyloxy)-3-Methylbenzoic Acid	4386-39-4	-2.7936
Lonidamine	50264-69-2	-8.33529
Trimetozine	635-41-6	-7.70179
Tiletamine HCl	14176-50-2	-6.95579
Sulfanilylurea	547-44-4	4.37625
Vanitiolide	17692-71-6	7.49049
Tilorone 2HCl	27591-69-1	5.35316
Mycophenolate mofetil	115007-34-6	4.34073
Betahistine 2HCl	5579-84-0	4.31113
Acarbose	56180-94-0	4.73741
Clorprenaline HCl	6933-90-0	5.29987
Acecainide	32795-44-1	4.10983
Ciprofloxacin HCl	93107-08-5	3.2395
Sitagliptin	486460-32-6	5.78536
Gemcitabine	95058-81-4	8.10624
Oxymetazoline hydrochloride	2315-02-8	8.78711
Methscopolamine	155-41-9	6.70305
Probucol	23288-49-5	7.83389
Clomipramine HCl	17321-77-6	10.0837
Lithium citrate tribasic tetrahydrate	6080-58-6	5.46565
Mepiroxol	6968-72-5	5.32355
Carsalame	2037-95-8	5.92153
Chromocarbe	4940-39-0	4.4473
Amcinonide	51022-69-6	10.0837
Dextromethorphan HBr monohydrate	6700-34-1	3.77827
Chloropyramine HCl	6170-42-9	5.45973
Zomepirac Sodium	64092-48-4	3.34015
Merbromin	129-16-8	76.4715
Quinidine HCl	6151-40-2	4.0447
Zonisamide	68291-97-4	4.13943
Lobeline HCl	134-63-4	4.26968
Meclofenamate Sodium	6385-02-0	5.58406
Dichlorisone Acetate	79-61-8	4.02694
Nilutamide	63612-50-0	5.15777
Mefexamide HCl	1227-61-8	6.28861
Cinoxacin	28657-80-9	4.19272
Meticrane	1084-65-7	7.30696
Hydrocortisone Valerate	57524-89-7	6.59056
Orciprenaline sulfate	5874-97-5	4.63676
Escin	6805-41-0	7.72732
Metaraminol bitartrate	33402-03-8	5.11041
Hydrocortisone butyrate	13609-67-1	7.56746
Iodipamide	606-17-7	7.47273
Spiperone	749-02-0	9.7048
Trimethadione	127-48-0	1.61133
Sulfogaiacol	1321-14-8	1.27978
Isoxicam	34552-84-6	0.977825
Bephenium Hydroxynaphthoate	3818-50-6	0.0186869
Hexamethonium Bromide	55-97-0	2.08498
Procodazole	23249-97-0	2.85466
Aminacrine	90-45-9	2.93163
Tizanidine HCl	64461-82-1	1.86592
Meclocycline sulfosalicylate salt	73816-42-9	6.35966
Digoxigenin	1672-46-4	2.14419
Flurbiprofen	5104-49-4	-2.78768
Pempidine	79-55-0	-2.24299
Clofarabine	123318-82-1	-2.32587
Dimenhydrinate	523-87-5	-2.16602
Lactitol monohydrate	81025-04-9	-1.52659
Paragyline	555-57-7	-2.7936
Ethisterone	434-03-7	0.853493
Triflupromazine HCl	1098-60-8	4.74333
Nitarsone	98-72-6	-3.51592
Orbifloxacin	113617-63-3	-0.555612
Metyrapone	54-36-4	-1.6154
Methylprodnisolone Sodium Succinate	2375-03-3	1.66462
Digitoxin	71-63-6	-0.851643
Methylthiouracil	56-04-2	0.468653
Etidronate	2809-21-4	-2.37324
Ipriflavone (Osteofix)	35212-22-7	-1.57988
Actarit	18699-02-0	-2.91793
Diathesin	90-01-7	0.219988
Blutene chloride	92-31-9	-36.7483
Evans blue	314-13-6	76.9155
Antascarin	136-77-6	-6.2986
Acedoben	556-08-1	-5.51708
Erythrosine	16423-68-0	15.0037
Undecenoic acid	112-38-9	-5.77759
Tyloxapol	25301-02-4	-5.523
Citiolone	17896-21-8	-3.71722
Ataractan	115-46-8	-6.51174
Suxibuzone	27470-51-5	-4.20271
Colchicine	64-86-8	-6.0381
Indoprofen	31842-01-0	-8.04518
Fipexide	34161-24-5	-3.54836
Oxantel Pamoate	68813-55-8	-8.34839
Isoxsuprine HCl	579-56-6	-10.4177
Diperodon HCl	537-12-2	-10.2707
Buflomedil HCl	35543-24-9	-14.4092
DL-Glutamine	6899-04-3	-14.3018
Diethanol sulfide	111-48-8	-14.0474
Diphenhydramine HCl	147-24-0	-11.8933
Moxifloxacin HCl	186826-86-8	-12.6848
D-Sorbitol	50-70-4	-11.3166
Aniracetam	72432-10-1	10.9196
Rosiglitazone	122320-73-4	9.74359
Sodium salicylate	54-21-7	8.07008
Benzalkonium chloride	8001-54-5	2.98171
Fendiline HCl	13636-18-5	10.0715
Hexetidine	141-94-6	8.82769
Fludrocortisone acetate	514-36-3	6.26654
Resorcin monoacetate	102-29-4	5.36759
Ultraviolet Absorbent UV-360	103597-45-1	5.91601
Dimethyl sulfoxide	67-68-5	5.62201
Carvedilol phosphate	610309-89-2	18.9818
Nimodipine	66085-59-4	15.1203
Miconazole	22916-47-8	1.22905
Estropipate	7280-37-7	2.2015
Camylofine 2HCl	54-30-8	0.0869947
Minaprine 2HCl	25905-77-5	3.14002
Phenol Red	143-74-8	8.692
Labetalol HCl	32780-64-6	1.0029
Riluzole	1744-22-5	0.720214
Pregabalin	148553-50-8	2.32022
Risperidal	106266-06-2	10.439
Dibenzothiophene	132-65-0	-4.8148
Osalmid	526-18-1	12.3217
Canrenone	976-71-6	7.51602
Valpramide	2430-27-5	5.4524
Nitromide	121-81-3	5.34498
Potassium iodide	7681-11-0	10.5238
Aminoguanidine HCl	1937-19-5	5.92166
2-Aminoheptane	123-82-0	4.81353
chlophenadione	1146-99-2	9.25737
Isovaleramide	541-46-8	8.0192
Ticlopidine HCl	53885-35-1	6.87149
Cefadroxil	50370-12-2	6.39658
(2-BENZYL)-PHENYL-2-ISOPROPANOL	57-73-2	4.55911
Cinepazide maleate	26328-04-1	4.3895
Pheniramine maleate	132-20-7	5.57113
Gliquidone	33342-05-1	8.62981
Gabexate mesylate	56974-61-9	4.46865
Erlotinib	183321-74-6	5.27713
Morantel tartrate	26155-31-7	4.7796
Dibucaine	85-79-0	7.31814
Thioridazine HCl	130-61-0	26.7614
Sunitinib Malate	341031-54-7	6.27785
Crotamiton	483-63-6	0.578871
Clofazimine	2030-63-9	47.3523
Oxybuprocaine HCl	5987-82-6	5.63897
Risedronic Acid	105462-24-6	1.2969
Bicalutamide	90357-06-5	1.7605
Amodiaquin dihydrochloride dihydrate	6398-98-7	5.92166
1,3-Propanedisulfonic disodium	36589-58-9	2.44461
Fenspiride HCl	5053-08-7	4.43473
Atropine	51-55-8	1.60785
Estradiol benzoate	50-50-0	13.9952
Ropivacaine HCl	98717-15-8	0.810674
Allotropal	77-75-8	1.92446
Cilnidipine	132203-70-4	28.2144
Dabigatran etexilate	211915-06-9	13.9048
Alkomide	3011-89-0	1.57958
Linezolid	165800-03-3	0.85025
Artemisinin	63968-64-9	3.47359
Anastrozole	120511-73-1	2.22411
Prochlorperazine Maleate	84-02-6	23.0016
Moxisylyte HCl	964-52-3	-0.811951
Pyrantel tartrate	33401-94-4	0.392297
Pipemidic acid	51940-44-4	-0.698876
Tetryzoline	84-22-0	-0.43315
Carzenide	138-41-0	-1.80701
Birch-Me	119-36-8	-2.34977
Nitroxoline	4008-48-4	81.4727
Benzethonium chloride	121-54-0	4.17465
Octocrilene	6197-30-4	-0.0600027
Antepan	110-85-0	-11.8028
Hydroxyquinoline	148-24-3	-1.82963
Hexamethylenetetramine	100-97-0	-13.0127
Acetanilide	103-84-4	-13.335
Edaravone	89-25-8	-12.1081
Dehydrocholic acid	81-23-2	-8.13921
Phthalylsulfacetamide	131-69-1	-13.1937
Modafinil	68693-11-8	-13.6346
Calcium gluconate	299-28-5	-12.8205
Folinic Acid Calcium Salt Pentahydrate	6035-45-6	7.4934
Idebenone	58186-27-9	17.1839
Cinromide	58473-74-8	7.35206
D-Mannitol	69-65-8	0.409258
Guanidine HCl	50-01-1	2.72729
Sodium gluconate	527-07-1	4.49692
Armodafinil	112111-43-0	4.27642
Allylthiourea	109-57-9	7.29552
Testosterone propionate	57-85-2	7.27856
Pentetic Acid	67-43-6	5.09621
Inositol	87-89-8	6.65665
Talc	14807-96-6	1.51174
Ethylenediaminetetraacetic acid trisodium salt solution	150-38-9	2.16757
Bismuth subsalicylat	14882-18-9	73.2295
Pefloxacin	70458-92-3	2.42199
Piracetam	7491-74-9	2.03188
Homatropine Methylbromide	80-49-9	1.2234
Alverine citrate	5560-59-8	1.56262
Glucosamine	3416-24-8	0.855904
Atropine sulfate monohydrate	5908-99-6	2.5916
Sulfacetamide sodium	127-56-0	9.83405
Diclofenac diethylamine	78213-16-8	6.15346
Artesunate	88495-63-0	6.32873
Dicurone	32449-92-6	3.60928
Sulfinpyrazone	57-96-5	8.64111
Acexamic Acid	57-08-9	4.33296
Inosine	58-63-9	6.34004
Proflavine Hemisulfate	1811-28-5	13.7634
L-Tryptophan	73-22-3	5.36194
Oxcarbazepine	28721-07-5	4.27642
Pasiniazid	2066-89-9	8.71461
Bucetin	1083-57-4	5.71813
SALICOSIDE	138-52-3	3.68278
Econazole	27220-47-9	15.6518
Promethazine	60-87-7	8.96903
Naphazoline HCl	550-99-2	5.63332
Carvedilol	72956-09-3	14.8772
Dexibuprofen	51146-56-6	6.10258
Menadione	58-27-5	8.7655
Fluoxetine	54910-89-3	2.93648
Minoxidil	38304-91-5	6.35135
Dropropizine	17692-31-8	0.968979
Phenylephrine HCl	61-76-7	1.85662
Florfenicol	76639-94-6	2.49549
Cilostazol	73963-72-1	2.128
Clozapine	5786-21-0	4.39515
Cinchophen	132-60-5	3.06087
Probenecid	57-66-9	2.30892
Indometacin	53-86-1	2.17323
Sulindac	38194-50-2	1.56828
Pramoxine HCl	637-58-1	5.71813
Berberine hydrochloride	633-65-8	3.66582
Loxoprofen	68767-14-6	0.556256
Carbetapentane citrate	23142-01-0	1.40997
Ellagic acid	476-66-4	4.19727
Celecoxib	169590-42-5	3.94285
Sildenafil citrate	171599-83-0	1.93012
Xylocaine	137-58-6	2.5916
(+,-)-Octopamine HCl	770-05-8	1.86227
Nefopam HCl	23327-57-3	1.2234
Decoquinate	18507-89-6	1.35909
Venlafaxine HCl	99300-78-4	-1.95401
Arbutin	497-76-7	-2.15754
L-Hyoscyamine	101-31-5	-1.29252
Erythromycin ethylsuccinate	1264-62-6	-0.500995
Sertraline HCl	79559-97-0	-0.828912
Sotalol HCl	959-24-0	-0.761067
Deracoxib	169590-41-4	-0.0543489
Deflazacort	14484-47-0	0.618447
Irinotecan HCl Trihydrate	136572-09-3	0.805021
Metoprolol tartrate	56392-17-7	1.60785
Finasteride	98319-26-7	-0.370959
Flutamide	13311-84-7	0.708907
Timolol Maleate	26921-17-5	-0.263538
Abbolactone	52-01-7	2.52376
Zileuton	111406-87-2	0.963325
Progesterone	57-83-0	3.24179
Cytisine	485-35-8	0.392297
Doxofylline	69975-86-6	1.17817
Azilsartan kaMedoxoMil	863031-24-7	1.24601
Chlorpropamide	94-20-2	5.28844
Ethyl vanillin	121-32-4	4.01635
Dimethyl fumarate	624-49-7	4.02766
Tyrosine	60-18-4	0.584524
Tetramisole HCl	5086-74-8	3.7167
Aminothiazole	96-50-4	1.48912
Creatinine	60-27-5	3.1174
Lauroseptol	57-09-0	-3.61621
Sasapyrine	552-94-3	3.78454
Oxybenzone	131-57-7	3.55274
Capitrol	773-76-2	4.60999
Leucobasal	150-76-5	0.324452
Zinc pyrithione	13463-41-7	37.6844
Meglumine	6284-40-8	-1.79005
Cyclandelate	456-59-7	0.0700335
L-(-)-α-Methyldopa	555-30-6	5.40717
Clotrimazole	23593-75-1	12.3556
L-Pyroglutamic acid	98-79-3	1.09336
4-Aminobutyric acid	56-12-2	-1.01549
Dermofongin	130-16-5	11.9542
Sulfaguanidine	57-67-0	3.54143
Tolperisone HCl	3644-61-9	3.59232
Phthalylsulfathiazole	85-73-4	2.38807
Iodoquinol	83-73-8	4.4008
Phenylindione	83-12-5	3.02129
Tioxolone	4991-65-5	4.71741
Sodium dehydrocholate	145-41-5	6.84888
Chloramine-T	127-65-1	8.95207
arginine monohydrochloride	1119-34-2	3.4849
2-Naphthol	135-19-3	5.27148
Pravastatin sodium	81131-70-6	1.25732
Hydroquinone	123-31-9	-1.30383
Lansoprazole	103577-45-3	6.09127
Topiramate	97240-79-4	1.37605
Hydroxyurea	127-07-1	2.96475
Chlorothiazide	58-94-6	3.79585
Amitriptyline HCl	549-18-8	3.4114
Ketoconazole	65277-42-1	22.538
Lamotrigine	84057-84-1	3.23613
Rifampicin	13292-46-1	13.5938
Lamivudine	134678-17-4	-0.958948
Mevastatin	73573-88-3	3.54143
Ribavirin	36791-04-5	-0.755413
Retinyl acetate	127-47-9	4.06723
Orlistat	96829-58-2	2.55768
Simvastatin	79902-63-9	10.5182
Ganciclovir	82410-32-0	1.32517
D-Phenylalanine	673-06-3	0.0643798
Quinine	130-95-0	1.40997
Sulisobenzone	4065-45-6	0.652369
Allopurinol	315-30-0	-0.218308
Niflumic acid	4394-00-7	-0.167424
Pranlukast	103177-37-3	7.23898
Avobenzone	70356-09-1	-8.54628
Naftopidil	57149-07-2	10.9478
Aspartame	22839-47-0	0.607139
Cyasorb	131-53-3	1.08205
Sulfamonomethoxine	1220-83-3	-1.21902
Ursodeoxycholic acid	128-13-2	2.00361
Broxiquinoline	521-74-4	3.16829
Gabapentin	60142-96-3	-7.03673
Flavoxate HCl	3717-88-2	-3.40702
Cyanoacetohydrazide	140-87-4	-4.11374
Triflusal	322-79-2	-4.66215
Lisinopril dihydrate	83915-83-7	-4.52646
Cyclophosphamide monohydrate	6055-19-2	-2.45154
Oxaprozin	21256-18-8	-2.56461
Pimaricin	7681-93-8	-4.67911
L-Cycloserine	339-72-0	-2.72857
Niclosamide	50-65-7	-4.22116
Suloctidil	54767-75-8	1.46651
Drofenine HCl	548-66-3	4.00504
Oxfendazole	53716-50-0	0.222685
Chlormezanone	80-77-3	0.217031
Molindone HCl	15622-65-8	0.313145
Enoxacin Sesquihydrate	84294-96-2	-0.766721
Brivudine	69304-47-8	0.29053
Tetrabenazine	58-46-8	3.51317
Gallamine triethiodide	65-29-2	3.16829
Piroctone olamine	68890-66-4	12.4291
Benzydamine HCl	132-69-4	3.05521
Piperonyl butoxide	51-03-6	0.29053
Ethosuximide	77-67-8	2.48984
Benzyl benzoate	120-51-4	1.29124
Triacetin	102-76-1	3.25875
Delphene	134-62-3	1.67004
Benzyl alcohol	100-51-6	4.81353
4-Chlorophenol	106-48-9	3.39444
Antipyrine	60-80-0	3.63755
Pindolol	13523-86-9	5.49763
Roxarsone	121-19-7	0.222685
L-Ornithine	70-26-8	-0.806297
Urea	57-13-6	-0.472726
Guaifenesin	93-14-1	0.058726
Metformin HCl	1115-70-4	-1.0381
Sulfamethazine	57-68-1	0.330106
Papaverine HCl	61-25-6	2.24673
DL-Carnitine	461-06-3	-0.0373877
Zinc undecylenate	557-08-4	5.98951
Disodium monofluorophosphate	10163-15-2	1.65874
Orotic acid	65-86-1	3.51317
Sulfathiazole	72-14-0	3.62624
Sulfameter	651-06-9	3.01564
Succinylsulfathiazole	116-43-8	2.52941
Sulfisoxazole	127-69-5	5.32802
Furazolidone	67-45-8	3.34921
L-Ascorbyl 6-palmitate	137-66-6	9.51179
Salicylanilide	87-17-2	4.48561
Sulfamethizole	144-82-1	6.01777
Carbaglu	1188-38-1	7.26725
Ethoxyquin	91-53-2	15.9797
Omeprazole	73590-58-6	4.71176
Piroxicam	36322-90-4	4.34992
Monobenzone	103-16-2	6.52096
Cholesterol	57-88-5	2.02058
Amylenhydrate	75-85-4	3.58666
Trans-Anethole	4180-23-8	1.69831
Diolane	107-41-5	3.67712
Benzoyl peroxide	94-36-0	3.66582
4-Methylpyrazole	7554-65-6	3.61493
Promazine hydrochloride	53-60-1	5.68986
Sulfapyridine	144-83-2	-0.337036
Oxolamine citrate	1949-20-8	-0.331382
Aceglutamide	2490-97-3	-2.41761
Carbadox	6804-07-5	-2.16885
Casanthranol	8024-48-4	0.968979
Troxerutin	7085-55-4	0.194416
Febuxostat	144060-53-7	2.02058
Aptal	59-50-7	2.69337
Coumarin	91-64-5	1.7605
Phenothiazine	92-84-2	28.7967
Tilmicosin	108050-54-0	-0.591455
Phenacetin	62-44-2	-1.99924
Chloral hydrate	302-17-0	-1.93705
Mestinon	101-26-8	-1.03245
Dithiopropanol	59-52-9	0.115263
Butylated hydroxyanisole	25013-16-5	2.41634
Spectinomycin dihydrochloride	21736-83-4	0.810674
PMSF	329-98-6	2.72164
Carbaryl	63-25-2	1.13294
Reserpine	50-55-5	14.0122
(-)-Sparteine sulfate pentahydrate	6160-12-9	-6.14909
Kanamycin sulfate	25389-94-0	-7.40987
Mepenzolate Bromide	76-90-4	-5.84944
Benzthiazide	91-33-8	-5.00703
Mianserin hydrochloride	21535-47-7	0.375336
TOLFENAMIC ACID	13710-19-5	-1.7109
Dexchlorpheniramine Maleate	2438-32-6	-5.35756
Clidinium bromide	3485-62-9	-4.25508
Rutin	153-18-4	-1.53563
Lactulose	4618-18-2	1.0854
Antrapurol	117-10-2	16.3805
Glycerite	1401-55-4	89.8902
Procaine HCl	51-05-8	-2.73387
Acetrizoic acid	85-36-9	-5.16921
(+)-Pilocarpine HCl	54-71-7	-2.90461
Quinapril HCl	82586-55-8	-6.32847
Flunarizine 2HCl	30484-77-6	23.7404
Propitocaine HCl	1786-81-8	-6.26557
Cimetidine	51481-61-9	-5.01644
Triamcinolone	124-94-7	14.6461
Basibrol	75-80-9	15.4279
Ethambutol 2HCl	1070-11-7	15.4548
Amisulpride	71675-85-9	13.4509
Propranolol HCl	318-98-9	13.0554
Acetazolamide	59-66-5	11.6535
Warfarin	81-81-2	8.7509
Acetohexamide	968-81-0	12.3815
4-Aminopyridine	504-24-5	11.1323
Diflunisal	22494-42-4	12.8667
Dicumarol	66-76-2	12.4174
Decamethonium bromide	541-22-0	11.4648
Triamcinolone acetonide	76-25-5	11.8423
Iproniazid Phosphate	305-33-9	11.5098
Cianidanol	154-23-4	12.1838
Thioctamide	3206-73-3	10.8717
Nonoxynol	26027-38-3	12.5971
Ebselen	60940-34-3	62.8562
Meloxicam	71125-38-7	7.59164
Cefsulodine sodium	52152-93-9	16.003
Spiramycin	8025-81-8	13.4059
Bromhexine HCl	611-75-6	9.01151
Etofylline	519-37-9	10.3146
Bithionol	97-18-7	11.7794
Potassium antimonyl tartrate sesquihydrate	28300-74-5	11.8872
Vancomycin HCl	1404-93-9	10.7729
Benzoic acid	65-85-0	12.4174
Ethylparaben	120-47-8	7.76239
Tamoxifen citrate	54965-24-1	24.3785
Sulfadoxine	2447-57-6	12.3815
Furosemide	54-31-9	10.036
Triclabendazole	68786-66-3	11.6535
Ketoprofen	22071-15-4	10.1528
Methimazole	60-56-0	11.0874
Bezafibrate	41859-67-0	8.63408
Testosterone	58-22-0	6.87272
Ademine	396-01-0	6.24366
Sulfamethoxypyridazine	80-35-3	5.61461
Cyromazine	66215-27-8	7.86124
L(-)-Carnitine	541-15-1	4.98555
Chenodeoxycholic acid	474-25-9	4.29359
Levodopa	59-92-7	1.81331
Pyrimethamine	58-14-0	1.86723
Primaquine diphosphate	63-45-6	2.06493
Pregnenolone	145-13-1	4.26663
Carbazochrome sodium sulfonate	51460-26-5	-0.32548
Adenosine	58-61-7	0.159792
Lindane	58-89-9	-0.891631
Dehydroepiandrosterone acetate	853-23-6	-1.74535
Fenipentol	583-03-9	9.16428
Flufenamic acid	530-78-9	5.10238
Fenbufen	36330-85-5	3.44886
Mefloquine HCl	51773-92-3	0.492293
Tylosin tartrate	74610-55-2	1.76838
Diphenidol HCl	3254-89-5	0.222697
Dendrid	54-42-2	2.64007
(R)-Naproxen	23979-41-1	0.788848
L-Thyroxine	51-48-9	2.2177
Propafenone	54063-53-5	-1.34994
Bufexamac	2438-72-4	8.94861
Cefepime Dihydrochloride Monohydrate	123171-59-5	-0.774806
Atomoxetine HCl	82248-59-7	-1.94305
Atropine sulfate	55-48-1	-3.54265
Altrenogest	850-52-2	1.14831
Noradrenaline bitartrate	69815-49-2	1.72345
Amprolium	121-25-5	-3.78529
Noctone	66357-59-3	-4.60306
Dinitolmide	148-01-6	-0.361426
Dimetridazole	551-92-8	-6.93057
Acetylcysteine	616-91-1	-8.06287
Clioquinol	130-26-7	0.770875
Gallic acid	149-91-7	17.8453
Diosmin	520-27-4	-3.76732
Nicotinic acid	59-67-6	-4.42333
Bronidiol	52-51-7	37.7055
6-Aminocaproic acid	60-32-2	-5.74435
D-Camphor	464-49-3	-4.81874
Homotaurine	3687-18-1	-5.56462
Behenic alcohol	661-19-8	-7.25409
Sulfamethoxazole	723-46-6	13.325
Trichloroisocyanuric acid	87-90-1	14.1608
D(+)-Glucose	50-99-7	11.8513
4-Biphenylacetic acid	5728-52-9	13.3969
Saccharin	81-07-2	12.4174
Mefenamic acid	61-68-7	12.004
Sulphadione	80-08-0	10.5842
Diprophylline	479-18-5	10.1528
Tinidazole	19387-91-8	9.87422
Thiamine hydrochloride	67-03-8	7.78934
Oxytetracycline (Terramycin)	79-57-2	16.2906
Furaltadone HCl	3759-92-0	11.7524
Furacilin	59-87-0	10.8268
Ayrtol	88-04-0	8.87671
Dehydroacetic acid	520-45-6	9.14631
Cetylpyridinium chloride monohydrate	6004-24-6	2.16378
Chlorobutanol	57-15-8	10.692
Ofloxacin	82419-36-1	8.50827
Stugeron	298-57-7	12.7229
Phenylmercuric acetate	62-38-4	93.4309
Pyrithioxin	1098-97-1	10.2427
Salinomycin	53003-10-4	13.325
Sulfasalazine	599-79-1	12.3904
Chloquinan	72-80-0	11.3121
Nalidixic acid	389-08-2	9.4878
Terpin Monohydrate	2451-01-6	9.52374
Cefotaxime sodium	64485-93-4	11.6176
Tetracycline HCl	64-75-5	7.46583
Sulfamerazine	127-79-7	7.62759
Metacetamol	621-42-1	9.75739
Butyl 4-aminobenzoate	94-25-7	10.1798
Sulfaquinoxaline sodium	967-80-6	4.90467
Trimebutine	39133-31-8	15.0055
BenfluoreX HCl	23642-66-2	7.96908
Ambroxol	18683-91-5	8.54421
Sulfabenzamide	127-71-9	7.46583
Zoxazolamine	61-80-3	4.58116
Busulfan	55-98-1	3.50278
Benzocaine	94-09-7	6.05495
Naltrexone HCl	16676-29-2	3.22419
Sennoside A	81-27-6	21.4938
Teicoplanin	61036-62-2	43.0884
Paclitaxel	33069-62-4	3.43088
Aconitine	302-27-2	0.132832
Anisodamine	17659-49-3	0.959592
Dirithromycin	62013-04-1	-0.469265
Isoniazid	54-85-3	-2.01495
Pyridoxine	65-23-6	-2.06886
Floxuridine	50-91-9	-3.68644
Histamine	51-45-6	4.99454
Novobiocin Sodium	1476-53-5	3.87122
Medrysone	2668-66-8	2.12784
D-Pantethine	16816-67-4	-1.45778
Dequalinium chloride	522-51-0	4.17676
Niapyrin	2139-47-1	-1.21515
Noscapine HCl	912-60-7	1.92115
(+)-Emetine 2HCl hydrate	7083-71-8	2.28061
Artamine	52-67-5	0.456347
Fluorouracil (5-Fluoracil, 5-FU)	51-21-8	-0.271561
Chloroambucil	305-03-3	3.10737
Propoxur	114-26-1	-1.24211
Oxacillin sodium	1173-88-2	-0.3794
7-Aminocephalosporanic acid	957-68-6	-2.68893
floroxene	104-31-4	-2.74285
Desipramine HCl	58-28-6	-3.53367
Carbenoxolone disodium	7421-40-1	-2.03292
Methoxamine HCl	61-16-5	-3.4438
Ketotifen fumarate	34580-14-8	-4.09982
Clorpyrifos	2921-88-2	-12.3764
Ethynodiol diacetate	297-76-7	12.0669
Fluorocytosine	2022-85-7	4.6171
Gimeracil	103766-25-2	3.80832
Trimetazidine 2HCl	13171-25-0	3.8892
Temephos	3383-96-8	-6.61604
Dicloxacillin sodium	13412-64-1	5.86623
Etodolac	41340-25-4	5.84826
Tylosin	1401-69-0	3.13433
Benzyladenine	1214-39-7	6.07292
Amoxicillin	26787-78-0	7.69049
Propantheline bromide	50-34-0	6.47731
Lupetidin	504-03-0	7.36698
Cephalexin	15686-71-2	6.27961
Diazinon	333-41-5	4.80582
Clevidipine butyrate	167221-71-8	-0.118791
Chlorhexidine	55-56-1	19.4718
Aquacrine	53-16-7	7.21421
Acebutolol HCl	34381-68-5	8.49029
Amikacin	37517-28-5	3.92514
Malathion	121-75-5	6.90867
Combinal E	58-95-7	3.39494
Fluoroethyl	333-36-8	1.07642
Prednisone	53-03-2	4.0869
Hexachlorophene	70-30-4	6.86373
Verapamil HCl	152-11-4	5.80332
Itraconazole	84625-61-6	9.55969
Doxorubicin (Adriamycin)	25316-40-9	18.672
Hygromycin B	31282-04-9	3.30507
Cefoxitin sodium	33564-30-6	2.19973
Roflumilast	162401-32-3	4.99454
Tranylcypromine (2-PCPA) HCl	1986-47-6	8.7509
Mafenide HCl	138-37-4	3.86224
Luteolin	491-70-3	7.22319
Moxonidine	75438-57-2	4.84177
Aztreonam	78110-38-0	4.00602
R-(+)-Lansoprazole	138530-94-6	9.0205
Triprolidine HCl	6138-79-0	5.12934
Erythromycin	114-07-8	3.67352
Monensin sodium salt	22373-78-0	2.61311
Docetaxel	114977-28-5	8.49928
Hesperidin	520-26-3	4.29359
Netilmicin sulfate	56391-57-2	-0.460278
Doripenem Hydrate	364622-82-2	1.57067
Fludarabine	21679-14-1	0.591144
Choline chloride	67-48-1	0.65405
Cloxacillin sodium monohydrate	7081-44-9	0.761888
Cyanocobalamin	68-19-9	6.71096
Salifungin	3679-64-9	0.47432
Clopidol	2971-90-6	1.40892
Trimipramine maleate	521-78-8	2.76588
Mexiletine HCl	5370-01-4	-1.26008
Epinephrine bitartrate	51-42-3	-3.69542
Estradiol	50-28-2	-3.59657
Oxybutynin HCl	1508-65-2	-2.41035
Prazosin HCl	19237-84-4	-2.84171
Risedronate Sodium	115436-72-1	-3.78529
Granisetron HCl	107007-99-8	-6.72388
Tretinoin	302-79-4	2.22669
Ifosfamide	3778-73-2	-5.71739
Isoprenaline HCl	51-30-9	-3.16522
Azilsartan	147403-03-0	-3.60556
Carboplatin	41575-94-4	17.8812
Retinol palmitate	79-81-2	-0.729874
Flumequine	42835-25-6	-6.60706
Toltrazuril	69004-03-1	-4.33347
Capsaicin	404-86-4	-2.56312
Proglumide	6620-60-6	-4.8457
Mebeverine hydrochloride	2753-45-9	-3.95603
Tolbutamide	64-77-7	-5.69043
Ticarcillin disodium	4697-14-7	-0.936564
Ketanserin	74050-98-9	-9.33896
Amphotericin B	1397-89-3	-9.21315
Anthralin	1143-38-0	-1.29602
Metoclopramide HCl	7232-21-5	-12.4393
Cefmetazole sodium	56796-39-5	-10.0489
L-Adrenaline	51-43-4	-3.40786
Loxeen	6856-31-1	-12.1607
Dronedarone HCl	141625-93-6	13.8732
Noradrenaline bitartrate monohydrate	108341-18-0	-4.82773
Baclofen	1134-47-0	-8.87166
Carisoprodol	78-44-4	7.23218
Sulfadimethoxine	122-11-2	4.3565
Metronidazole	443-48-1	5.22819
2-Aminoethanethiol	60-23-1	4.32055
Nafronyl oxalate	3200-06-4	4.01501
Benzyl isothiocyanate	622-78-6	2.38845
Theophylline	58-55-9	2.97257
Apramycin sulfate	65710-07-8	1.89419
Glutathione	70-18-8	5.71346
Vitamin K1	84-80-0	7.4209
Dexamethasone (DHAP)	50-02-2	9.71246
Fluvoxamine maleate	61718-82-9	5.44386
Vitamin D2	50-14-6	5.354
Repaglinide	135062-02-1	9.03847
Etomidate	33125-97-2	6.07292
Perphenazine	58-39-9	21.9341
Chlortalidone	77-36-1	3.98805
Zolmitriptan	139264-17-8	6.10887
Adapalene	106685-40-9	11.2581
Tolnaftate	2398-96-1	6.2167
Sparfloxacin	110871-86-8	5.75839
Valacyclovir hydrochloride	124832-27-5	3.76338
Milrinone	78415-72-2	2.25365
Perindopril erbumine	107133-36-8	6.88171
Formestane	566-48-3	5.96508
Polymyxin B sulfate	1405-20-5	11.384
Minocycline HCl	13614-98-7	9.84726
Mifepristone	84371-65-3	35.5217
Aminoglutethimide	125-84-8	5.46184
Paromomycin Sulfate	1263-89-4	4.58116
Penfluridol	26864-56-2	32.691
Loratadine	79794-75-5	11.7524
Denatonium benzoate	3734-33-6	5.4169
Afalanine	2901-75-9	8.73293
Zucapsaicin	25775-90-0	7.22319
Meclizine 2HCl	1104-22-9	20.9546
2-Pyridinealdoxime methochloride	51-15-0	6.63008
2-(Hydroxymethyl)pyridine	586-98-1	4.56319
Imazalil	35554-44-0	7.47482
Ciclopirox ethanolamine	41621-49-2	15.8682
Doxylamine succinate	562-10-7	3.68251
D-Biotin	58-85-5	97.7444
Sarafloxacin HCl	91296-87-6	0.968578
Acinitrazol	140-40-9	3.4219
Clorgyline HCl	17780-75-5	3.31406
Rasagiline	136236-51-6	3.35001
Dacarbazine	4342-03-4	1.29209
Podophyllotoxin	518-28-5	4.41041
Cephalothin sodium	58-71-9	0.564185
(+)-Camptothecin	7689-03-4	2.4873
S-Ruxolitinib	1160597-27-2	-6.29253
Shikonin	517-89-5	37.0315
Penicillin V potassium salt	132-98-9	-8.16172
Fasudil (HA-1077) HCl	105628-07-7	-3.86617
Beclomethasone dipropionate	5534-09-8	0.663036
Benfotiamine	22457-89-2	-5.39388
Gramicidin	1405-97-6	38.703
Ivermectin	70288-86-7	12.6331
Nicergoline	27848-84-6	2.14581
Clofoctol	37693-01-9	6.05495
Nimesulide	51803-78-2	-4.00995
Teriflunomide	108605-62-5	-1.5117
Diastase	9000-92-4	-2.99448
Oxiracetam	62613-82-5	-3.64151
Clorsulon	60200-06-8	-3.02144
Salbutamol	18559-94-9	-4.5132
Doxycycline HCl	10592-13-9	0.294589
Fenbendazole	43210-67-9	1.48081
Clindamycin phosphate	24729-96-2	-3.17421
Carbenicillin disodium	4800-94-6	0.123845
Lidocaine hydrochloride	73-78-9	-8.3774
Diminazene Aceturate	908-54-3	-9.66247
Nifedipine	21829-25-4	6.17177
Taurocholic acid sodium salt hydrate	345909-26-4	-8.62004
Chlorhexidine HCl	3697-42-5	0.573171
Menbutone	3562-99-0	-10.2825
Fenofibrate	49562-28-9	-11.0734
Bupropion HCl	31677-93-7	-9.22213
Roxithromycin	80214-83-1	-10.2556
Albendazole	54965-21-8	-6.66996
Trimethoprim	738-70-5	-11.5926
Rifaximin	80621-81-4	-0.726559
Mebendazole	31431-39-7	-9.32454
Palonosetron HCl	135729-62-3	-12.7999
Phenoxybenzamine HCl	63-92-3	-7.97059
Leflunomide	75706-12-6	-11.7996
Fusidine	6990-06-3	-8.73812
Protionamide	14222-60-7	-9.24692
Acipimox	51037-30-0	-7.08234
Betamethasone 17-valerate	2152-44-5	-2.00289
Sildenafil	139755-83-2	5.07729
Ethinamide	536-33-4	2.19693
Moxidectin	113507-06-5	34.0189
Imexon	59643-91-3	4.31839
Desonide	638-94-8	6.38812
Moguisteine	119637-67-1	4.6461
Olopatadine HCl	140462-76-6	11.64
Methylprednisolone	83-43-2	13.0199
Diclazuril	101831-37-2	6.93142
Tropisetron HCl	105826-92-4	6.56059
Bromopride	4093-35-0	1.50702
Topotecan HCl	119413-54-6	1.71399
Cyproterone acetate	427-51-0	8.64756
Racecadotril	81110-73-8	3.50775
Temozolomide	85622-93-1	2.56775
Tiotropium bromide	136310-93-5	4.44775
Ruxolitinib (INCB-18424) phosphate	1092939-17-7	5.16353
Blonanserin	132810-10-7	9.98426
Gefitinib (ZD1839)	184475-35-2	4.66335
Propionyl-L-carnitine HCl	119793-66-7	4.17179
Vitamin A	68-26-8	1.98995
Rivaroxaban	366789-02-8	2.95582
Sulfaquinoxaline	59-40-5	0.43766
Rofecoxib	162011-90-7	1.99858
Bifonazole	60628-96-8	16.4349
Mizoribine	50924-49-7	1.68812
Milnacipran HCl	101152-94-7	3.25766
Cefmenoxime HCl	75738-58-8	4.80995
Borneol	507-70-0	5.87931
Protoporphyrin IX	553-12-8	-262.072
Cyclizine 2HCl	5897-18-7	1.30005
Digoxin	20830-75-5	0.342798
Ifenprodil Tartrate	23210-58-4	-0.0883945
Ractopamine HCl	90274-24-1	4.73234
Mitotan	53-19-0	-8.10857
Phenothrin	26002-80-2	-26.9431
Sulpiride	15676-16-1	2.30041
(-)-Cotinine	486-56-6	0.00646789
Nadolol	42200-33-9	1.26555
Bendroflumethiazide	73-48-3	2.44702
Chloramphenicol	56-75-7	-7.29793
Amsacrine	51264-14-3	4.53399
Iodixanol	92339-11-2	-7.46179
Dromostat	34140-59-5	-0.0970183
Tetracaine HCl	136-47-0	-4.11573
Ibandronate sodium	138844-81-2	-2.01151
Ribostamycin sulfate	53797-35-6	-6.13371
Nicardipine HCl	54527-84-3	11.5279
Diethylstilbestrol	56-53-1	-4.10711
Butenafine HCl	101827-46-7	-10.3163
Cefoperazone sodium	62893-20-3	2.9472
Sisomicin Sulfate	53179-09-2	-5.4438
Ethidium bromide	1239-45-8	8.18188
Acetylcholine chloride	60-31-1	-6.42692
Lovastatin	75330-75-5	0.0754587
Citicoline sodium	33818-15-4	-4.07261
Flunixin meglumin	42461-84-7	-5.76289
Sodium etidronate	7414-83-7	-4.3917
Levosulpiride	23672-07-3	-4.87463
Toradol	74103-07-4	-4.79702
Piperacillin sodium salt	59703-84-3	-7.78087
Trifluoperazine 2HCl	440-17-5	8.4061
Cefonicid sodium	61270-78-8	-7.01335
Erdosteine	84611-23-4	-9.32454
Pamabrom	606-04-2	-8.77261
Pilocarpine nitrate	148-72-1	-8.16032
Pyrilamine maleate	59-33-6	-6.21995
Oxolinic acid	14698-29-4	-7.66876
Dimethadione	695-53-4	-5.6594
Lincomycin HCl monohydrate	7179-49-9	-6.15096
Ceftriaxone sodium	104376-79-6	-12.9897
Cefuroxime sodium	56238-63-2	-13.8176
Actidione	66-81-9	-13.9297
Bacitracin	1405-87-4	-10.0662
Cepazine	64544-07-6	-10.8682
Pentolinium Tartrate	52-62-0	-14.0935
Daidzein	486-66-8	-11.7306
Flumazenil	78755-81-4	-8.74674
Altretamine	645-05-6	-8.48802
Hydrocortisone acetate	50-03-3	-3.57243
Celiprolol HCl	57470-78-7	3.10243
Colistin sulfate	1264-72-8	9.3116
Azathioprine	446-86-6	2.89546
Bornyl acetate	76-49-3	7.31087
Sulfanitran	122-16-7	7.50059
Beclamide	501-68-8	5.66371
Triethylenethiophosphoramide	52-24-4	6.8538
DCU	116-52-9	6.53472
PAMBA	56-91-7	6.86243
Chlorindanol	145-94-8	7.62133
Chlorophyllin	11006-34-1	71.8173
Tobramycin	32986-56-4	0.911972
Clonidine HCl	4205-91-8	4.73234
Caffeine	58-08-2	2.67124
Nabumetone	42924-53-8	-1.41647
Sodium cromoglycate	15826-37-6	1.86922
Farlutin	71-58-9	2.59362
Tazobactam acid	89786-04-9	5.10316
Levonorgestrel	797-63-7	3.49913
Dydrogesterone	152-62-5	5.79307
Amrinone	60719-84-8	3.86133
Ubenimex	58970-76-6	2.05894
Terfenadine	50679-08-8	9.89802
Dixanthogen	502-55-6	18.2459
Tripelennamine HCl	154-69-8	3.05931
Vincristine sulfate	2068-78-2	5.39637
Pronetalol	54-80-8	4.91344
Cytarabine	147-94-4	3.55087
Diacerein	13739-02-1	8.27674
Benzbromarone	3562-84-3	8.75967
Phentolamine mesilate	65-28-1	1.57601
Abacavir	136470-78-5	-1.84766
Danofloxacin mesylate	119478-55-6	0.610137
Lincomycin HCl	859-18-7	2.88683
Astemizole	68844-77-9	9.46683
Vilazodone	163521-12-8	12.8388
Nepafenac	78281-72-8	1.66225
Tropicamide	1508-75-4	1.36904
Carteolol Hydrochloride	51781-21-6	2.5505
Clinafloxacin	105956-97-6	2.86096
Megestrol acetate	595-33-5	-5.04711
Pefloxacin Mesylate Dihydrate	149676-40-4	-7.87573
Anethole trithione	532-11-6	33.3118
Synephrine	94-07-5	-5.61628
Catharanthine	2468-21-5	-1.45959
Sodium fusidate	751-94-0	-8.50527
Oxiconazole nitrate	64211-46-7	10.8725
Cisapride	81098-60-4	-2.58069
Tiapride HCl	51012-33-0	-4.01225
GATIFLOXACIN	112811-59-3	-5.70252
Fleroxacin	79660-72-3	-3.71041
Vincamine	1617-90-9	-7.5049
Cinene	138-86-3	-5.67665
Aminopar	65-49-6	-3.79665
Eugenol	97-53-0	-7.1427
Clofibrate	637-07-0	-6.43555
Roniacol	100-55-0	-8.09133
Propofol	2078-54-8	-4.84876
Guaiacol	90-05-1	-8.28968
Kresatin	122-46-3	-5.49555
Auranofin	34031-32-8	-6.64252
Chlortetracycline HCl	64-72-2	-8.33279
Ceftazidime	72558-82-8	-13.2139
Norfloxacin	70458-96-7	-11.2563
Olaparib (AZD2281, Ku-0059436)	763113-22-0	-10.9286
Orphenadrine HCl	341-69-5	-8.89334
Propylthiouracil	51-52-5	-8.85023
Deracil	141-90-2	-5.84913
4-aminobenzoic acid	150-13-0	-7.11683
nafcillin sodium	7177-50-6	-10.8337
Nitrofurantoin	67-20-9	9.06151
Triclosan	3380-34-5	4.37876
Alpha-Chloralose	15879-93-3	7.80243
Sodium nitrite	7632-00-0	6.63821
Cinchonidine	485-71-2	5.62922
Ouabain octahydrate	11018-89-6	2.88683
Nonivamide	2444-46-4	6.33637
Bendazol	621-72-7	8.42334
Artemether	71963-77-4	18.8237
Phosphoserine	407-41-0	16.7367
Carprofen	53716-49-7	2.11931
Gentamycin sulfate	1405-41-0	0.687752
Nortriptyline HCl	894-71-3	5.32738
DL-trihexyphenidyl HCl	58947-95-8	13.3907
Diatrizoate sodium	737-31-5	9.8549
Disopyramide	3737-09-5	7.14702
Chlorophos	52-68-6	4.6461
Permethrin	52645-53-1	-2.07188
Tolazamide	1156-19-0	5.06004
Hydroquinidine	1435-55-8	14.8912
Mycophenolic acid	24280-93-1	3.28353
Benztropine mesylate	132-17-2	1.04133
Pamidronate disodium salt	57248-88-1	-0.605825
Sucralfate	54182-58-0	0.532523
Mylosar	320-67-2	19.0479
Acitretin	55079-83-9	10.4068
Flavin mononucleotide	130-40-5	4.81858
Allantoin	97-59-6	8.85454
Azelaic acid	123-99-9	16.2538
Butylparaben	94-26-8	12.58
L(+)-Ascorbic acid	50-81-7	3.90445
Docusate sodium	577-11-7	9.41509
Sulfadiazine	68-35-9	-1.08014
Resorcine	108-46-3	7.48335
Cefixime	79350-37-1	3.61124
Delta-Gluconolactone	90-80-2	4.80995
Nicotinamide	98-92-0	5.89656
BHT FCC/NF	128-37-0	2.48151
Aminophenazone	58-15-1	2.72298
Riboflavin	83-88-5	12.1833
Thiabendazole	148-79-8	1.73986
Phenytion	57-41-0	-2.16674
Acesulfame Potassium	55589-62-3	-3.34821
Cyclamic acid	100-88-9	0.696376
Quinacrine 2HCl	69-05-6	-6.06472
Carbamazepine	298-46-4	3.47326
Levamisole HCl	16595-80-5	23.9032
Cyclosporin A	59865-13-3	9.82903
Mepivacaine HCl	1722-62-9	-1.42509
Dexamethason acetate	1177-87-3	2.78335
Adrenalone HCl	62-13-5	-6.64252
Amstat	1197-18-8	-10.3594
Neomycin sulfate	1405-10-3	-12.3946
Hydroxychloroquine sulfate	747-36-4	-12.0152
Cefazolin sodium salt	27164-46-1	-7.73775
Anestan	151-67-7	-3.31371
Griseofulvin	126-07-8	-4.74527
Biscomate	4044-65-9	-3.26197
Chlorpromazine HCl	69-09-0	5.5861
Amlodipine	88150-42-9	1.43803
Phenazopyridine HCl	136-40-3	8.38023
Acetylleucine	99-15-0	-6.39243
Fluconazole	86386-73-4	-10.4888
Dyclonine HCl	536-43-6	-7.44454
Panthenol	16485-10-2	-8.03096
4-Methylumbelliferone (4-MU)	90-33-5	-0.674816
Fluorescein	2321-07-5	-4.1761
Sodium butanoate	156-54-7	5.74133
Ibuprofen	15687-27-1	-4.12436
Diatrizoic Acid	117-96-4	-3.14986
Agipnon	64-65-3	-11.3598
Sodium montmorillonite	1318-93-0	-13.8089
Cialis	171596-29-5	-14.6541
Sucralose	56038-13-2	-11.7478
Demeclocycline HCl	64-73-3	-8.56564
Meclofenoxate HCl	3685-84-5	-8.03096
Fenofibric acid	42017-89-0	-4.45206
Climbazole	38083-17-9	-9.03995
Stavudine	3056-17-5	5.27564
Cefditoren pivoxil	117467-28-4	-6.00436
Amantadine HCl	665-66-7	2.8006
DL-Menthol	2216-51-5	8.47509
Capecitabine	154361-50-9	18.358
Methocarbamol	532-03-6	15.1241
Torasemide	56211-40-6	11.3899
Terbinafine HCl	78628-80-5	18.1855
Loxapine succinate salt	27833-64-3	13.1923
Pentetrazol	54-95-5	18.7978
Mesna	19767-45-4	18.8065
Gemfibrozil	25812-30-0	18.7633
Zidovudine	30516-87-1	3.18867
Mechlorethamine HCl	55-86-7	4.2839
Bucladesine	16980-89-5	5.68096
Azithromycin dihydrate	117772-70-0	3.99069
Diethylcarbamazine citrate	1642-54-2	12.1661
Aceclofenac	89796-99-6	2.48151
Nilvadipine	75530-68-6	24.3688
Hydroxytoluic acid	83-40-9	12.7439
Ethynyl estradiol	57-63-6	10.838
Pemirolast potassium	100299-08-9	18.5132
Pyrazinamide	98-96-4	3.26628
FOSFOSAL	6064-83-1	-0.502339
Trifluridine	70-00-8	6.58646
Hydroxyprogesterone	68-96-2	6.58646
Betamipron	3440-28-6	5.60335
Khellin	82-02-0	5.37913
Phenylbutazone	50-33-9	5.39637
Ritodrine HCl	23239-51-2	7.39711
Clarithromycin	81103-11-9	3.18867
Praziquantel	55268-74-1	5.07729
4-Aminohippuric Acid	61-78-9	-0.743807
Dexpanthenol	81-13-0	1.67949
Butoconazole nitrate	64872-77-1	20.5226
Lacidipine	103890-78-4	0.955091
Ethacridine lactate monohydrate	6402-23-9	5.82757
Piperine	94-62-2	11.4762
Pizotifen	15574-96-6	16.1331
Memantine HCl	41100-52-1	16.8316
Lomefloxacin	98079-51-7	5.5861
Agomelatine	138112-76-2	3.20592
Bambuterol HCl	81732-46-9	-4.91775
Fenchlonine	7424-00-2	-0.329862
Dasatinib	302962-49-8	0.32555
Hydrochlorothiazide	58-93-5	-0.278119
Levofloxacin HCL	138199-71-0	23.4288
Axitinib	319460-85-0	12.0195
Phenformin HCl	834-28-6	11.0881
Aciclovir	59277-89-3	8.11289
Nialamide	51-12-7	0.972339
Adriamycin HCL	23214-92-8	17.5043
Deferasirox	201530-41-8	-7.28068
Epalrestat	82159-09-9	-9.10032
Amfepramone HCl	134-80-5	-8.02234
Cisatracurium besylate	96946-42-8	-10.0748
Candesartan	139481-59-7	-10.8251
Captopril	62571-86-2	-1.92527
Ramelteon	196597-26-9	3.14555
Tetrandrine	518-34-3	4.18903
Mupirocin	12650-69-0	4.92206
ParaMethadione	115-67-3	5.18078
Nadifloxacin	124858-35-1	-9.01408
Acemetacin	53164-05-9	-3.80527
Dicyclomine HCl	67-92-5	-5.96124
Lornoxicam	70374-39-9	-3.33096
Fexofenadine HCl	138452-21-8	-2.64105
Duloxetine HCl	136434-34-9	-4.21922
Trospium chloride	10405-02-4	-5.25408
Trilostane	13647-35-3	-6.78913
Otilonium bromide	26095-59-0	1.1017
Fesoterodine fumarate	286930-03-8	-0.648945
Pramipexole	104632-26-0	-13.1966
AICAR (Acadesine)	2627-69-2	-13.2484
Levocetirizine	130018-77-8	-12.11
Ondansetron HCl	103639-04-9	-5.49555
Danazol	17230-88-5	13.0544
Fudosteine	13189-98-5	-4.74527
Ciclopirox	29342-05-0	21.8852
Citalopram HBr	59729-32-7	22.8079
Perindoprilat	95153-31-4	-6.0216
Methotrexate	59-05-2	-13.1363
Oseltamivir phosphate	204255-11-8	-19.6132
Fluvastatin sodium salt	93957-55-2	-2.58708
Isosorbide dinitrate	87-33-2	-18.3905
Procarbazine HCl	366-70-1	-14.4607
Gestodene	60282-87-3	-11.6272
Atovaquone	95233-18-4	-12.0067
Gemifioxacin mesylate	210353-53-0	-8.71785
S-(-)-Carbidopa	28860-95-9	6.05672
Alarelin	79561-22-1	1.43545
Cefaclor monohydrate	70356-03-5	-18.6772
Amiodarone hydrochloride	19774-82-4	44.1653
Liranaftate	88678-31-3	5.99769
Fosinopril sodium	88889-14-9	7.06024
Temsirolimus (CCI-779, NSC 683864)	162635-04-3	14.3379
Xylazine HCl	23076-35-9	2.61607
Rifabutin	72559-06-9	33.7337
Vildagliptin (LAF-237)	274901-16-5	-0.082485
Esmolol HCl	81161-17-3	-0.740257
Silodosin	160970-54-7	4.00751
Imipenem	74431-23-5	6.50366
Vidarabine	5536-17-4	-1.52452
Streptozocin	18883-66-4	-0.959514
Dutasteride	164656-23-9	13.8572
Dacogen	2353-33-5	-1.9546
Rosuvastatin calcium	147098-20-2	-0.276443
Daunorubicin HCl	23541-50-6	22.695
Rizatriptan benzoate	145202-66-0	0.0355766
2'-Deoxy-L-thymidine	3424-98-4	7.72645
Bromindione	1146-98-1	2.5739
Curcumin	458-37-7	9.67446
Benserazide HCl	14919-77-8	42.2257
Olmesartan Medoxomil	144689-63-4	-2.31722
Cyclobenzaprine HCl	6202-23-9	1.00537
Rimonabant HCl	158681-13-1	13.2585
L-Menthol	89-78-1	-1.68475
Iopromide	73334-07-3	1.57881
Teniposide	29767-20-2	7.9963
Nilotinib (AMN-107)	641571-10-0	5.87119
Ritonavir	155213-67-5	0.465658
Nifuratel	4936-47-4	4.99416
Gliclazide	21187-98-4	-4.98204
Azasetron HCl	123040-16-4	-2.37625
Aliskiren hemifumarate	173334-58-2	8.12279
Miglitol	72432-03-2	-6.98909
Mometasone furoate	83919-23-7	6.07358
Pidotimod	121808-62-6	1.7559
Valganciclovir HCl	175865-59-5	4.66528
Darifenacin HBr	133099-07-7	10.5937
Sodium Phenylbutyrate	1716-12-7	-3.91105
Promestriene	39219-28-8	-3.88575
Rapamycin (Sirolimus)	53123-88-9	5.02789
Melphalan	148-82-3	-10.5141
Mitiglinide calcium	207844-01-7	-11.8296
Iloperidone	133454-47-4	-7.65529
Drospirenone	67392-87-4	-9.66234
Pirenzepine HCl	29868-97-1	-8.97927
Naftifine HCl	65473-14-5	-8.2456
Olsalazine disodium	6054-98-4	-11.0959
Levamlodipine	103129-82-4	-12.9006
Nitazoxanide	55981-09-4	-5.15913
L-Cysteine methyl ester hydrochloride	18598-63-5	-3.23642
8-Methoxypsoralen	298-81-7	-9.14793
Doxepin HCl	1229-29-4	-11.4839
Raloxifene HCl	82640-04-8	2.5233
Itopride HCl	122892-31-3	-6.6096
Chlorpheniramine maleate	113-92-8	0.356029
Iohexol	66108-95-0	-13.1789
Diclofenac sodium	15307-79-6	-10.337
Ornidazole	16773-42-5	-9.56114
Acetylspiramycin	24916-51-6	-6.28915
Resveratrol	501-36-0	-0.470402
Betamethasone dipropionate	5593-20-4	-5.994
Thiamphenicol	15318-45-3	-12.3693
Tegaserod maleate	189188-57-6	-0.833019
Prednisolone	50-24-8	-9.94906
Rebamipide	90098-04-7	-6.33132
Nifuroxazide	965-52-6	-10.9694
Deferidone	30652-11-0	-13.8451
Aripiprazole	129722-12-9	-11.1381
Olanzapine	132539-06-1	0.372895
Amoxapine	14028-44-5	-10.6153
Tigecycline	220620-09-7	-4.3327
Clobetasol propionate	25122-46-7	0.0524425
Telmisartan	144701-48-4	-1.69318
Flunisolide	3385-03-3	-16.4171
Etoricoxib	202409-33-4	-6.66863
Nizatidine	76963-41-2	19.7097
Norethindrone	68-22-4	-12.7066
Iopamidol	60166-93-0	-0.74869
Midodrine HCl	3092-17-9	-0.714958
Pargyline HCl	306-07-0	-1.81968
Mestranol	72-33-3	-0.0571861
Estriol	50-27-1	-0.428237
Dichlorvos	62-73-7	1.0138
Desvenlafaxine	93413-62-8	3.06301
Vorinostat (SAHA, MK0683)	149647-78-9	0.743946
Terbutaline Sulfate	23031-32-5	8.89019
Metolazone	17560-51-9	1.93299
Tenoxicam	59804-37-4	5.75313
Exemestane	107868-30-4	5.01946
[truncated: 1,097 more rows]

## Sheet: Supplementary Table 2
Table S2. Result of the 2nd round validation screen for STRN3-PP2Aa disruption.
Molecular name	CAS number	Inhibition rate (%)	False positive rate (%)
SANGUINARIUM CHLORIDE	5578-73-4	78.0644	-0.350555
Glycerite	1401-55-4	88.283	67.0896
EPIGALLOCATECHIN-3-MONOGALLATE	989-51-5	72.0758	62.6993
HAEMATOXYLIN	517-28-2	74.6512	31.7503
BIOTIN	58-85-5	-4.21504	-4.84934
Veratridine	71-62-5	73.6887	16.6514
CELASTROL	34157-83-0	72.492	22.2936
Disulfiram	97-77-8	73.2412	31.6
Mitoxantrone HCl	70476-82-3	90.5827	86.7624
Merbromin	129-16-8	77.9083	18.2372
Evans blue	314-13-6	84.0217	75.2692
Nitroxoline	4008-48-4	92.1175	76.3709
Bismuth subsalicylat	14882-18-9	15.8787	-5.99282
Glycerite	1401-55-4	92.6795	69.5101
Phenylmercuric acetate	62-38-4	95.0884	-7.3867
D-Biotin	58-85-5	98.5744	97.6797
Chlorophyllin	11006-34-1	68.6366	67.5653
Vandetanib (ZD6474)	443913-73-3	2.03891	-3.17169
CEPHALOSPORIN C	61-24-5	0.446803	2.12837
CHICAGO SKY BLUE 6B	2610-05-1	96.9459	90.126
WH-4-023	837422-57-8	34.4064	30.0893
P7C3	301353-96-8	35.8997	31.4915
Pyridostatin	1085412-37-8	5.29595	16.6764
6-BIO	667463-62-9	82.3828	82.4556
TAE-226	761437-28-9	28.5479	27.8775
AZD3463	1356962-20-3	68.7355	62.6993
fexaramine	574013-66-4	61.1496	58.3424
Dihydroethidium	104821-25-2	80.6971	78.082
TAE684 (NVP-TAE684)	761439-42-3	64.6668	55.1957
Darunavir Ethanolate	635728-49-3	6.10241	7.17803
Neratinib(HKI-272)	698387-09-6	14.7133	9.96578
Tolvaptan	150683-30-0	7.94945	11.1343
Enasidenib	1446502-11-9	-8.37219	-5.13313
Ro-3306	872573-93-8	7.46038	8.04607
Pixantrone dimaleate	144675-97-8	67.3515	64.3519
GS-7340 Tenofovir alafenamide	379270-37-8	4.02643	2.98806
AZD1152HQPA	722544-51-6	15.3585	7.56197
PFK-015	4382-63-2	5.40521	0.367248
IC261	186611-52-9	12.0025	10.8171
GSK2801	1619994-68-1	-1.18172	-9.03097
TAS-301	193620-69-8	39.3492	38.0603
P7C3-A20	1235481-90-9	22.2055	18.713
EPZ011989	1598383-40-4	6.84123	4.93281
Menadiol Diacetate	573-20-6	-1.47308	-3.58067
Lercanidipine	100427-26-7	40.7176	39.4625
Ebselen	60940-34-3	57.2242	-8.07946
UNC0631	1320288-19-4	56.3097	-14.7734

## Sheet: Supplementary Table 3
Table S3. Primary AlphaScreen results for STRN3-MST2 disruption.
Molecular name	CAS number	Inhibition rate (%)
Balofloxacin	127294-70-6	7.86508
Salidroside	10338-51-9	1.14197
BETAINE HYDROCHLORIDE	590-46-5	-4.31751
Taurine	107-35-7	-4.76302
DL-XYLOSE	25990-60-7	-6.69085
Calcium folinate	1492-18-8	-8.68753
Enoxolone	471-53-4	-7.29026
Streptomycin sulfate	3810-74-0	-11.0001
Folic acid	59-30-3	-6.5086
Isoleucin	73-32-5	-12.8672
Adenine	73-24-5	35.0937
Uracil	66-22-8	30.6021
STRYCHNINE SULFATE	60-41-3	30.7925
SANGUINARIUM CHLORIDE	5578-73-4	46.2111
CEPHARANTHINE	481-49-2	51.6787
Ftaxilide	19368-18-4	20.2988
HYDROXYPROGESTERONE	3168-01-2	24.6404
ALOIN	5133-19-7	15.8194
Docetaxel trihydrate	148408-66-6	24.5513
THIOOCTIC ACID	1077-28-7	12.3121
Methyl hesperidin	11013-97-1	41.8322
ESCIN	6805-41-0	32.1976
DIGITOXIN	71-63-6	28.5268
COLCHICINE	64-86-8	22.6977
Flavopiridol (Alvocidib) HCl	131740-09-5	31.0189
ATROPINE SULFATE	51-55-8	8.21896
Dehydrocholic acid	81-23-2	17.4983
D-Mannitol	69-65-8	8.11131
INOSITOL	87-89-8	1.71699
Artesunate	88495-63-0	-0.791216
Inosine	58-63-9	31.8293
L-Tryptophan	73-22-3	25.4829
SALICOSIDE	138-52-3	16.6861
Menadione	58-27-5	15.6534
Ellagic acid	476-66-4	27.0988
ARBUTIN	497-76-7	14.9446
Progesterone	57-83-0	17.7148
CYTISINE	485-35-8	9.46081
TYROSINE	60-18-4	7.48437
Phytic acid	83-86-3	12.6604
4-Oxoisophorone;Ketoisophorone	1125-21-9	29.8164
ESCULIN MONOHYDRATE	531-75-9	22.7896
Indigo	482-89-3	22.9273
CAMPHOR	76-22-2	17.3382
4-HYDROXYBENZOIC ACID;P-Hydroxybenzoic acid	99-96-7	16.9899
Methyl Vanillate	3943-74-6	15.4306
Ethyl Vanillate	617-05-0	12.4052
Vanillyl Alcohol	498-00-0	9.82531
Acetylvanillin	881-68-5	12.2432
Ethyl vanillin acetate	72207-94-4	12.4174
FLAVANONE	487-26-3	9.31905
PROTOCATECHUIC ACID	99-50-3	2.23144
Homoveratrumic acid	93-40-3	6.06685
MYRICETIN	529-44-2	-163.254
Metacycline hydrochloride	3963-95-9	-10.7814
Olaquindox	23696-28-8	-1.01266
Alphalipoic acid	62-46-4	-1.35287
OLEANOIC ACID	508-02-1	-6.7678
Ethyl ferulate	4046-02-0	-4.78732
Cinnamic acid	140-10-3	-5.19233
GLYCYRRHIZIC ACID, AMMONIUM SALT	1405-86-3	21.6839
Menthol	89-78-1	14.5922
SHIKIMIC ACID	138-59-0	8.32274
Hordenine	539-15-1	8.09188
Tyrosol	501-94-0	7.41552
SYRINGIC ACID	530-57-4	3.45861
ISOMALTOSE	499-40-1	11.6195
Erythritol	149-32-6	-1.17061
Maltose	69-79-4	26.4144
Lactose	63-42-3	-3.27665
L(+)-Arabinose	87-72-9	6.54881
D(-)-Arabinose	28697-53-2	1.14197
Xylitol	87-99-0	-1.78217
D-GALACTOSE 1-[2-(2-AZIDOETHOXY)ETHOXYETHYL]-2,3,4,6-TETRA-O-ACETATE	381716-33-2	-1.36097
Succinic acid	110-15-6	-4.04616
Palmitic acid	57-10-3	-0.96001
YOHIMBINE HYDROCHLORIDE	65-19-0	-6.09144
Auranofin	34031-32-8	-6.16029
Glucosamine	3416-24-8	-0.769657
Paeoniflorin	23180-57-6	-6.6544
Bengenin	477-90-7	4.02562
CORTICOSTERONE	50-22-6	2.7944
PRASTERONE	53-43-0	-5.20448
CYTIDINE	65-46-3	-6.7678
NARINGIN	10236-47-2	-8.26228
DAIDZEIN	486-66-8	-8.80093
Dihydroartemisinin	71939-50-9	-8.22178
Piceatannol	10083-24-6	-162.894
THEOBROMINE	83-67-0	-9.14114
URIC ACID	69-93-2	-8.98724
Tryptamine	61-54-1	36.2601
MEVASTATIN	73573-88-3	36.3654
Quinine	130-95-0	26.787
Ursodeoxycholic acid	128-13-2	21.3032
BERGAPTEN	484-20-8	21.3315
URSOLIC ACID	77-52-1	20.396
Luteolin	491-70-3	26.0256
FORMONONETIN	485-72-3	16.2973
Isoliquiritigenin	961-29-5	13.2355
Hesperetin	520-33-2	15.8964
L-Ornithine	70-26-8	38.4628
Urea	57-13-6	23.1659
Papaverine hydrochloride	61-25-6	28.6668
DL-CARNITINE	461-06-3	19.5651
OROTIC ACID	65-86-1	11.8898
trans-Anethole	4180-23-8	8.96711
CASANTHRANOL [cascaroside A shown]	8024-48-4	3.27789
Troxerutin	7085-55-4	10.9209
COUMARIN	91-64-5	3.77308
SPECTINOMYCIN DIHYDROCHLORIDE	21736-83-4	0.0430594
RESERPINE	50-55-5	58.5476
(-)-Sparteine sulfate pentahydrate	6160-12-9	16.8603
Kanamycin sulfate	25389-94-0	12.2635
Rutin	153-18-4	13.4096
Antrapurol	117-10-2	21.2991
Glycerite	1401-55-4	91.3531
(+)-Pilocarpine hydrochloride	54-71-7	11.8989
Spiramycin	8025-81-8	11.0201
CIANIDANOL	154-23-4	-19.9832
Testosterone	58-22-0	12.2189
L(-)-Carnitine	541-15-1	26.706
CHENODIOL	474-25-9	25.0333
LEVODOPA	59-92-7	-3.27665
ADENOSINE	58-61-7	15.6048
TYLOSIN TARTRATE	74610-55-2	22.8301
L-Thyroxine	51-48-9	21.2222
Gallic acid	149-91-7	-145.373
DIOSMIN	520-27-4	14.7137
NIACIN	59-67-6	6.94167
D-CAMPHOR	464-49-3	13.199
HOMOTAURINE	3687-18-1	8.29439
Behenic alcohol	661-19-8	8.16074
D(+)-Glucose	50-99-7	0.485863
THIAMINE	67-03-8	-1.27591
PYRITHIOXIN	1098-97-1	-0.271499
Tetracycline hydrochloride	64-75-5	-0.729156
Azelaic acid	123-99-9	-3.77075
ASCORBIC ACID	50-81-7	-6.6544
NIACINAMIDE	98-92-0	-5.03437
Riboflavin	83-88-5	-2.11428
Cyclosporin A	59865-13-3	43.7851
ABAMECTIN	71751-41-2	49.9372
HYOSCYAMINE	101-31-5	13.3003
QUERCETIN	117-39-5	-13.9364
17-Methyltestosterone	58-18-4	5.30139
Histamine	51-45-6	2.85515
Sennoside A	81-27-6	55.1617
PACLITAXEL	33069-62-4	19.5293
Doramectin	117704-25-3	20.3069
Dirithromycin	62013-04-1	-2.08593
Pyridoxine	65-23-6	0.704567
NOVOBIOCIN SODIUM	1476-53-5	-2.27223
D-Pantethine	16816-67-4	-1.35692
NOSCAPINE HYDROCHLORIDE	912-60-7	4.04587
7-Aminocephalosporanic acid	957-68-6	-4.92907
TYLOSIN	1401-69-0	-1.60397
Aquacrine	53-16-7	-2.76634
Combinal E	58-95-7	-4.06236
HYGROMYCIN B	31282-04-9	-7.91802
Erythromycin	114-07-8	-8.29873
MONENSIN SODIUM	22373-78-0	-3.58445
Docetaxel	114977-28-5	4.25242
HESPERIDIN	520-26-3	-0.433502
Cyanocobalamin	68-19-9	3.04145
Estradiol	50-28-2	-0.145947
Tretinoin	302-79-4	-3.98946
TOMATIDINE HYDROCHLORIDE	69004-03-1	-1.02886
Capsaicin	404-86-4	4.49543
Amphotericin B	1397-89-3	-5.00197
L(-)-Epinephrine	51-43-4	-8.07597
Vitamin K1	84-80-0	9.69976
BENZYL ISOTHIOCYANATE	622-78-6	9.51346
Theophylline	58-55-9	8.68319
APRAMYCIN SULFATE	65710-07-8	8.51714
Glutathione	70-18-8	10.688
Vitamin D2	50-14-6	15.5359
POLYMYXIN B SULFATE	1405-20-5	37.4225
PAROMOMYCIN SULFATE	1263-89-4	12.0204
PODOFILOX	518-28-5	18.8124
(-)-Shikonin	517-89-5	3.82312
Citral	5392-40-5	-11.2654
TAUROCHOLIC ACID SODIUM SALT HYDRATE	345909-26-4	-5.44163
Fusidine	6990-06-3	-7.15324
RETINOL	68-26-8	-60.2508
Protoporphyrin IX	553-12-8	-146.757
DIGOXIN	20830-75-5	-1.38866
COTININE	486-56-6	0.172237
LOVASTATIN	75330-75-5	15.1784
BACITRACIN	1405-87-4	44.2596
Pilocarpine nitrate	148-72-1	25.7603
COLISTIN SULFATE	1264-72-8	17.7553
(-)-Bornyl acetate	76-49-3	4.23217
Tobramycin	32986-56-4	7.56943
Vincristine sulfate	2068-78-2	12.2027
VINCAMINE	1617-90-9	10.3275
Eugenol	97-53-0	6.27746
Chlortetracycline hydrochloride	64-72-2	6.41921
OUABAIN OCTAHYDRATE	11018-89-6	6.84446
Nonivamide	2444-46-4	8.29844
Gentamicin sulfate	1405-41-0	9.90631
RIBOFLAVIN 5-PHOSPHATE SODIUM	130-40-5	7.53703
HYDROQUINIDINE	1435-55-8	7.42767
MYCOPHENOLIC ACID	24280-93-1	4.96928
CAFFEINE	58-08-2	5.8036
Ergonovine maleate	129-51-1	7.80433
ACONITINE	302-27-2	6.20455
Brucine	357-57-3	14.4788
STRYCHNINE	57-24-9	29.9622
Leucocrystal Violet	603-48-5	19.6467
Tetracycline	60-54-8	12.0407
ALLANTOIN	97-59-6	-7.88562
Synephrine	94-07-5	-8.37568
10-Deacetylbaccatin III	32981-86-5	-4.76302
Epiandrosterone	481-29-8	-3.91251
ARTEMISININ	63968-64-9	-0.445652
LITHOCHOLIC ACID	434-13-9	-0.862808
Genipin	6902-77-8	-10.7895
Geniposide	24512-63-8	-4.45522
BATYL ALCOHOL	544-62-7	-8.47693
6,7-Dihydroxycoumarin	305-01-1	-11.154
PHLORETIN	60-82-2	-8.15292
Berbamine hydrochloride	6078-17-7	7.41552
Arctiin	20362-31-6	-4.89667
ASTRAGALOSIDE IV	84687-43-4	3.68136
Protopanaxdiol	30636-90-9	5.71855
NOBILETIN	478-01-3	1.40523
Curcumol	4871-97-0	-5.70264
Dehydroandrographolide	134418-28-3	-6.04689
Rosmarinic acid	20283-92-5	-209.506
ICARIIN	489-32-7	11.0808
Ginsenoside Rd	52705-93-8	6.58931
Ginsenoside Rb1	41753-43-9	6.55691
Patchouli alcohol	5986-55-0	-12.6768
Ginsenoside Re	52286-59-6	-10.4534
Psoralen	66-97-7	-8.98319
EPIGALLOCATECHIN	970-74-1	-99.4819
Sennoside B	128-57-4	64.9872
Schisandrin	7432-28-2	-37.4389
Catalpol	2415-24-9	-7.69527
Genistin	529-59-9	-7.80867
Arctigenin	7770-78-7	-1.39742
Wogonin	632-85-9	-8.77663
(-)-Epicatechin gallate	1257-08-5	-57.8108
HELENINE	546-43-0	-3.1997
Stevioside	57817-89-7	-0.218848
Costunlide	553-21-9	-0.846608
Acetate gossypol	12542-36-8	-0.806107
Daidzin	552-66-9	-0.555003
Astilbin	29838-67-3	-21.5019
Isorhamnetin	480-19-3	-3.4265
CRUSTECDYSONE	5289-74-7	10.3599
Fraxetin	574-84-5	-17.2696
Morin	480-16-0	-12.7821
Nicotine	54-11-5	14.738
Notoginsenoside R1	80418-24-2	12.0204
Isopsoralen	523-50-2	10.2951
Panaxadiol	19666-76-3	10.8986
Isoimperatorin	482-45-1	13.5433
Shikonin	54952-43-1	25.2034
Hyperoside	482-36-0	-13.8352
Schizandrin B	61281-37-6	-2.64277
TRIGONELLINE	535-83-1	-14.1611
Ginsenoside Rg1	22427-39-0	-7.71839
Tetrahydropalmatine HCl	6024-85-7	-6.15749
Ginsenoside Rc	11021-14-0	2.10991
Ergometrine MALEATE	60-79-7	-8.81641
Cyclovirobuxine	860-79-7	-18.0849
Jatrorrhizine Hydrochloride	960383-96-4	14.3495
Gentiopicrin	20831-76-9	56.3055
Daphnetin	486-35-1	-19.8073
Schizandrin A	61281-38-7	13.6931
Panaxtriol	32791-84-7	9.0963
Fangchinoline	33889-68-8	46.5432
Scopoletin	92-61-5	5.17989
Endothall	145-73-3	3.82312
EPIGALLOCATECHIN-3-MONOGALLATE	989-51-5	3.0131
UBIDECARENONE	303-98-0	12.6766
Scopolamine hydrobromide	114-49-8	5.41074
Stigmasterol	83-48-7	10.0035
EPICATECHIN	490-46-0	-24.3532
CHLOROGENIC ACID	327-97-9	-0.798007
Norcantharidin	5442-12-6	5.43909
Sophocarpine	145572-44-7	5.51199
THEANINE POTASSIUM	3081-61-6	5.34999
Ligustrazine Hydrochloride	76494-51-4	4.40228
Rotundine	10097-84-4	13.6526
FISETIN	528-48-3	-24.6569
Proanthocyanidins	4852-22-6	45.0082
alpha-HYDROXYDEOXYCHOLIC ACID	83-49-8	7.73143
Lycorine chloride	2188-68-3	7.19682
NARINGENIN	480-41-1	-8.66728
Glycyrrhetinic acid(Enoxolone)	1449-05-4	-4.27296
5-hydroxymethyl-2-furaldehyde	67-47-0	-13.5557
Chondroitine sulfate	9007-28-7	-2.96884
BAICALIN	21967-41-9	-116.662
Sesamin	607-80-7	-4.49167
Scoparone	120-08-1	-12.1139
Muscone	541-91-3	-15.4957
Forsythin	487-41-2	-7.63047
Phenethylamine	64-04-0	-7.72767
p-Coumaric acid	501-98-4	-5.63783
Trigonelline Hydrochloride	6138-41-6	-4.90477
Andrographolide	5508-58-7	-7.53326
MADECASSIC ACID	18449-41-7	-0.3525
Osthole	484-12-8	-5.74314
HUPERZINE A	102518-79-6	-4.62127
Rutaecarpine	84-26-4	-1.36502
Asiatic acid	464-92-6	1.67253
Scutellarin	27740-01-8	-20.5178
LIMONIN	1180-71-8	-4.13526
CAFFEIC ACID	331-39-5	-53.7405
PHLORIDZIN	60-81-1	-10.3278
Neohesperidin	13241-33-3	-10.8503
Sodium Danshensu	67920-52-9	-51.0836
BETULINIC ACID	472-15-1	-11.6198
Isoalantolactone	470-17-7	-5.14778
Evodiamine	518-17-2	-4.43092
2,3,5,4-tetrahydroxyl diphenylethylene -2-o-glucoside	82373-94-2	-26.8075
TANSHINONE IIA	568-72-9	-8.83739
CANTHARIDIN	56-25-7	-21.5708
Protopanaxatriol	34080-08-5	-1.72724
TANGERITIN	481-53-8	-6.0318
Ginkgolide C	15291-76-6	-12.0662
Swertiamarin	17388-39-5	-15.5736
RUBESCENSIN A	28957-04-2	-71.7521
Ginkgolide B	15291-77-7	-14.2782
Bilobalide	33570-04-6	-14.4456
Ginkgolide A	15291-75-5	-18.1643
Dehydrocostus Lactone	477-43-0	-9.26421
IMPERATORIN	482-44-0	-10.5476
PUERARIN	3681-99-0	16.7983
OXYMATRINE	16837-52-8	11.589
Emodin	518-82-1	61.3625
BAICALEIN	491-67-8	-5.96006
MATRINE	519-02-8	10.6564
PTEROSTILBENE	537-42-8	18.8749
Picroside II	39012-20-9	7.63519
(+)-Catechin Hydrate	225937-10-0	-17.0722
Lappaconitine	32854-75-4	10.0705
Berberine hydrochloride	633-65-8	9.76755
PALMATINE CHLORIDE	10605-02-4	25.5619
CRYPTOTANSHINONE	35825-57-1	30.7625
VINDOLINE	2182-14-1	16.483
Tanshinone I	568-73-0	14.185
3-Hydroxy-4-methoxycinnamic acid	537-73-5	11.3958
4'-Demethylepipodophyllotoxin	6559-91-7	14.1598
Myricetrin	17912-87-7	57.1303
HARMANE	486-84-0	4.6087
Madecassoside	34540-22-2	9.71479
Oxysophocarpine	26904-64-3	6.54788
SINOMENINE	115-53-7	5.42711
STACHYOSE TETRAHYDRATE	10094-58-3	4.63794
Naringin Dihydrochalcone	18916-17-1	9.26136
PLUMBAGIN	481-42-5	-14.1547
Catharanthine	2468-21-5	8.21711
Polydatin	65914-17-2	9.64001
BILIRUBIN	635-65-4	8.76713
CEDRYL ACETATE	77-54-3	6.62681
7,8-DIHYDROXYFLAVONE	38183-03-8	-3.75198
IVERMECTIN	70288-86-7	31.8284
Sinomenine Hydrochloride	6080-33-7	9.26933
3-HYDROXYFLAVONE	577-85-5	18.9267
DIGITONIN	11024-24-1	18.1136
QUINIC ACID	77-95-2	4.3988
3,4,5-TRIMETHOXYCINNAMIC ACID	90-50-6	7.92615
Phloretic acid;Hydroxyphenyl Propionic Acid	501-97-3	6.43151
10-HYDROXYCAMPTOTHECIN	19685-09-7	-0.256509
BIOCHANIN A	491-80-5	15.2519
5alpha-Cholestan-3-one	566-88-1	8.25696
CITROPTEN	487-06-9	11.601
2'-Deoxyadenosine monohydrate	16373-93-6	-6.67749
ANTIAROL;3,4,5-Trimethoxyphenol	642-71-7	-6.35464
BACCATIN III	27548-93-2	-3.6045
CAMPTOTHECIN	7689-03-4	-6.02781
SCLAREOLIDE	564-20-5	4.61801
FLAVONE	525-82-6	-0.360137
3,5-DIIODOTYROSINE DIHYDRATE	18835-59-1	-5.0832
GIBBERELLIC ACID	77-06-5	-4.8042
ADENOSINE TRIPHOSPHATE DISODIUM	34369-07-8	-3.50088
ARECOLINE HYDROBROMIDE	300-08-3	-6.82894
TETRAHYDROPALMATINE	2934-97-6	3.54984
Tanshinone IIA-sulfonic sodium	69659-80-9	9.87516
KASUGAMYCIN HYDROCHLORIDE HYDRATE	19408-46-9	-2.18559
S-allyl-L-cysteine	21593-77-1	4.52236
ROTENONE	83-79-4	25.1125
GLYCOCHOLIC ACID	475-31-0	12.9163
5-Acetylsalicylic acid	13110-96-8	0.161991
METHYL CHOLATE	1448-36-8	16.7665
CARYLOPHYLLENE OXIDE	1139-30-6	1.89179
beta-CYCLODEXTRIN	7585-39-9	21.5732
Erythrosine	16423-68-0	21.8124
Deoxycholic acid	83-44-3	-4.0509
MUCIC ACID	526-99-8	-2.84323
Glucosamine Hydrochloride	66-84-2	-2.28523
ALIZARIN	72-48-0	5.66625
SPICULISPORIC ACID	469-77-2	-3.2139
alpha-D-galactose	59-23-4	-5.12306
Methyl 4-hydroxycinnamate	3943-97-3	-1.38446
PHLORACETOPHENONE	480-66-0	-2.66786
Cholesteryl Acetate	604-35-3	-5.1111
Dihydrocholesterol	80-97-7	-14.3101
Gentisic acid	490-79-9	-30.7272
DIOSGENIN	512-04-9	-20.5199
o-Veratraldehyde	86-51-1	-15.6413
L(-)-SORBOSE	87-79-6	-15.6732
ERGOSTEROL	57-87-4	-14.7764
XANTHONE	90-47-1	-11.6716
LAWSONE	83-72-7	-11.8788
D-Cellobiose	528-50-7	-13.1543
HARMALINE	304-21-2	-13.6764
CORTEXOLONE	152-58-9	18.4923
MELIBIOSE	585-99-9	9.14179
CITRULLINE	627-77-0	10.3534
CORTISONE	53-06-5	12.9402
USNIC ACID	125-46-2	10.0505
ORSELLINIC ACID, ETHYL ESTER	2524-37-0	11.5492
Methyl Dihydrojasmonate	24851-98-7	7.27648
6-Hydroxyflavone	6665-83-4	14.7616
3-AMINOPROPIONITRILE FUMARATE	2079-89-2	12.1948
ALEURETIC ACID	533-87-9	7.57541
XANTHOXYLIN	90-24-4	25.436
Asarylaldehyde	4460-86-0	11.9058
HYMECROMONE METHYL ETHER	2555-28-4	13.5743
ORSELLINIC ACID	480-64-8	13.2028
CHOLIC ACID	81-25-4	11.3266
EUCALYPTOL	470-82-6	10.4829
Salvianolic acid B	115939-25-8	-200.46
beta-SITOSTEROL	83-46-5	7.88894
CYCLOPAMINE	4449-51-8	12.7306
Glycitin	40246-10-4	11.8177
Crocin	42553-65-1	6.85001
Schisantherin A	58546-56-8	15.7461
Echinocystic acid	510-30-5	3.63354
Lycopene	502-65-8	2.08709
Mogroside V	88901-36-4	4.2035
Monoammoniumglycyrrhizinate	53956-04-0	9.22948
Ginsenoside Rg2	52286-74-5	13.1713
Stevenleaf	94987-08-3	24.2397
MONOCROTALINE	315-22-0	6.28404
Harmine hydrochloride	343-27-1	5.35537
Liquiritin	551-15-5	9.78748
Saikosaponin A	20736-09-8	18.2451
Picroside I	27409-30-9	5.72205
Tetramethylpyrazine	1124-11-4	4.55823
Tetrahydroberberine,THB	522-97-4	10.3056
Germacrone	6902-91-6	4.97274
PECTOLINARIN	28978-02-1	9.87118
Ginsenoside Rh2	78214-33-2	23.2353
LUPEOL	545-47-1	10.5846
RHOIFOLIN	17306-46-6	10.2379
Tubeimoside I	102040-03-9	4.35894
Sodium Demethylcantharidate	13114-29-9	-3.08636
QUERCITRIN	522-12-3	56.9982
Glucosamine sulfate	29031-19-4	-2.96679
Deacetyltaxol	78432-77-6	14.1718
SARSASAPOGENIN	126-19-2	-4.27012
Loganin	18524-94-2	-7.74167
Asperosaponin Ⅵ	39524-08-8	1.15842
Ginsenoside Rh1	63223-86-9	-7.21954
Orcinol glucoside	21082-33-7	-4.42955
S-ISOCORYDINE (+)	475-67-2	3.88066
Fructose	7660-25-5	3.13134
COLFORSIN	66575-29-9	5.25174
BICUCULLINE (+)	485-49-4	1.37365
Pedunculoside	42719-32-4	2.5295
Pinocembrin	480-39-7	0.0105337
Cordycepin	73-03-0	-1.82289
Cardamonin	19309-14-9	11.6887
CHRYSOPHANOL	481-74-3	1.90375
TETRANDRINE	518-34-3	29.708
Rhein	478-43-3	-3.36138
Dihydromyricetin	27200-12-0	-229.263
Gastrodin	62499-27-8	-4.47339
Magnolol	528-43-8	6.60688
Honokiol	35354-74-6	8.00985
Curcumin	458-37-7	6.52717
PIPERINE	94-62-2	-5.70497
5-Hydroxy-DL-tryptophan	56-69-9	-1.44026
4-HYDROXYCHALCONE	20426-12-4	-0.340209
JUAREZIC ACID	1552-94-9	-5.5575
SPERMINE	71-44-3	-7.5663
LAWSONE METHYL ETHER	2348-82-5	-5.82454
BOVINOCIDIN	504-88-1	-6.1155
XANTHURENIC ACID	59-00-7	-3.30956
KYNURENINE	343-65-7	2.21862
MANGIFERIN	4773-96-0	-5.66512
Catharanthine hemitartrate	4168-17-6	3.55781
Geniposidic Acid	27741-01-1	0.60839
ABSCISIC ACID (cis,trans; +/-)	14375-45-2	-3.19796
MELEZITOSE	207511-10-2	6.72247
Spectinomycin dihydrochloride pentahydrate	22189-32-8	9.10193
FERULIC ACID	1135-24-6	11.2462
Paeonol	552-41-0	10.9832
L-Rhamnose monohydrate	6155-35-7	9.61211
GRISEOFULVIN	126-07-8	17.5277
LEVOMENTHOL	2216-51-5	10.1502
Azithromycin dihydrate	117772-70-0	11.597
Hydroxyprogesterone	68-96-2	11.6408
KHELLIN	82-02-0	11.4455
MUPIROCIN	12650-69-0	-10.2185
SIROLIMUS;Rapamycin	53123-88-9	31.0269
8-Methoxypsoralen	298-81-7	-10.1177
RESVERATROL	501-36-0	-41.302
Estriol	50-27-1	-4.32538
D-Cycloserine	68-41-7	-5.11238
Hydrocortisone	50-23-7	-5.65384
beta-CAROTENE	7235-40-7	-0.736637
DEFEROXAMINE MESYLATE	138-14-7	-19.7759
Vitamin E	59-02-9	6.85009
MELATONIN	73-31-4	3.92849
Silymarin	22888-70-6	6.72247
ALA HCL	5451-09-2	3.73717
Vinblastine sulfate	143-67-9	15.7182
HAEMATOXYLIN	517-28-2	-97.6353
5BETA-PREGNANE-3ALPHA,20ALPHA-DIOL	80-92-2	5.24775
UMBELLIFERONE	93-35-6	5.12021
Diosmetin	520-34-3	9.31318
BIOTIN	58-85-5	98.2742
HARMINE	442-51-3	11.5332
ANTIMYCIN A (A1 shown)	1397-94-0	-6.62169
Chitosan	9012-76-4	7.37612
(1-3)-o-(beta-d-glucopyranosyl-(1-6))-,4-(3-(3,4-dihydroxyphenyl)-2-propenoat	82854-37-3	-44.2308
alpha-MANGOSTIN	6147-11-1	45.8143
Bufalin	465-21-4	1.05479
Cephalomannine	71610-00-9	12.3184
URIDINE	58-96-8	11.6807
Kinetin	525-79-1	7.14097
Adenosine 5'-monophosphate	61-19-8	9.57225
GENISTEIN	446-72-0	8.45226
Taxifolin	480-18-2	-28.9098
cis-Anethol	104-46-1	-3.16608
Parthenolide	29552-41-8	-6.62966
KAEMPFEROL	520-18-3	-2.81533
Veratridine	71-62-5	-228.227
TACROLIMUS	104987-11-3	26.1249
Ascomycin (FK520)	104987-12-4	21.6968
Menadiol Diacetate	573-20-6	-1.02176
Albamycinsodium	1476-53-5	-9.324
Tauroursodeoxycholic Acid	14605-22-2	-5.48177
thymopentin	69558-55-0	1.83599
Ellipticine	519-23-3	-4.1067
AMYGDALIN	29883-15-6	0.169962
barbaloin	1415-73-2	8.81895
Aloeemodin	481-72-1	6.65471
Neosperidin dihydrochalcone	20702-77-6	3.82884
CHRYSIN	480-40-0	3.54187
APIGENIN	520-36-5	0.365262
Bulleyaconi cine A	107668-79-1	-0.29238
3,4-Dihydroxybenzaldehyde	139-85-5	-1.71528
ASIATICOSIDE	16830-15-2	-6.23906
Sodium Aescinate	20977-05-3	-9.10478
CELASTROL	34157-83-0	-91.4455
3',4'-Anhydrovinblastine	38390-45-3	0.540633
HEDERAGENIN	465-99-6	3.94841
Borneol	507-70-0	-9.19247
SCLAREOL	515-03-7	6.65471
PHYSCION	521-61-9	-7.89711
Sophoridine	83148-91-8	-4.56506
Catharanthine Sulfate	70674-90-7	-2.33705
Aristolochic Acid	313-67-7	-1.04966
Aminophylline	317-34-0	-2.85918
Retinyl acetate	127-47-9	-2.77548
Dexpanthenol	81-13-0	-6.72531
Proflavine Hemisulfate	1811-28-5	24.3513
Testosterone propionate	57-85-2	1.95157
Cortisone acetate	50-04-4	-2.23741
Merbromin	129-16-8	-71.8079
Quinidine HCl	6151-40-2	-3.1581
Dichlorisone Acetate	79-61-8	-3.91937
D-Sorbitol	50-70-4	10.2379
chlophenadione	1146-99-2	10.6603
Hydroferulic acid	1135-23-5	10.5966
Erythrosin B	15905-32-5	46.46
Maltitol	585-88-6	5.89344
Sodium erythorbate	6381-77-7	12.2825
Sodium L-ascorbyl-2-phosphate	66170-10-3	9.57225
Chicago Sky Blue 6B	2610-05-1	96.6082
Mannose	530-26-7	9.80342
Ethisterone	434-03-7	4.21944
Artamine	52-67-5	-7.54895
Trenbolone acetate	10161-34-9	-50.8657
beta-Alanine	107-95-9	-6.89416
D-Phenylalanine	673-06-3	-9.70849
L-Ascorbyl 6-palmitate	137-66-6	-12.485
Adrenosterone	382-45-6	-7.02638
Serotonin HCl	153-98-0	-11.0055
L-5-Hydroxytryptophan	4350-09-8	-8.50595
3,3'-Diindolylmethane	1968-05-4	13.7757
Phenibut	1078-21-3	3.8217
Lactulose	4618-18-2	3.84877
Dehydroepiandrosterone acetate	853-23-6	11.2024
Panthenol	16485-10-2	1.49322
Ethynyl estradiol	57-63-6	3.18714
Nystatin (Fungicidin)	1400-61-9	9.37296
ADP	58-64-0	11.6448
Indole-3-carbinol	700-06-1	7.37214
Nocodazole	31430-18-9	3.4781
Cozymasei	53-84-9	4.33503
Lyothyronine	6893-02-3	5.94924
Guaiazulene	489-84-9	43.5106
Tetrahydropapaverine HCl	6429-04-5	5.14014
Adenine HCl	2922-28-3	2.86032
Triptolide (PG490)	38748-32-2	6.03294
Sparteine sulfate	299-39-8	4.90498
Propidium Iodide	25535-16-4	20.9275
Bavachinin	19879-30-2	16.2403
Abietic Acid	514-10-3	5.71408
Betulin	473-98-3	3.74116
(+)-Fangchinoline	436-77-1	26.655
Allicin	539-86-6	-5.60134
Pseudolaric Acid B	82508-31-4	-7.00431
Boldenone Undecylenate	13103-34-9	-1.81891
Methylcobalamin	13422-55-4	-3.92735
Astaxanthin	472-61-7	2.37804
D-(+)-Trehalose dihydrate	6138-23-4	-2.49648
Mesterolone	1424-00-6	-2.57221
SULTAMICILLIN TOSYLATE	83105-70-8	-12.3531
Lorcaserin	616202-92-7	-7.16374
Bendazac L-lysine	81919-14-4	-3.27768
Drostanolone Propionate	521-12-0	1.95955
Silymarin	65666-07-1	-1.81891
Ferrous fumarate	141-01-5	-9.46238
Etamsylate	2624-44-4	-34.3683
Sodium Nitroprusside	14402-89-2	-13.6508
Salicylamide	65-45-2	-9.69055
Acetylsalicylic acid	50-78-2	-8.94028
Methylene Blue trihydrate	7220-79-3	-128.593
Atenolol	29122-68-7	-12.3126
Phenytoin sodium	630-93-3	-10.6845
Flubendazole	31430-15-6	-7.15355
Mercaptopurine (6-MP)	50-44-2	-14.4938
Phenethyl alcohol	60-12-8	12.4734
Cinchonine	118-10-5	10.7756
Mecarbinate	15574-49-9	10.3889
cis-Anethol	104-46-1	7.95631
Mephenesin	59-47-2	10.7872
Mexenone	1641-17-4	12.6474
Phenolphthalein	77-09-8	10.8723
Procainamide HCl	614-39-1	11.6883
Betaine HCl	590-46-5	8.7878
Sodium 4-Aminosalicylate	6018-19-5	11.5298
Vanatone	70-70-2	7.72114
Taurine	107-35-7	0.306286
Valethamate bromide	90-22-2	4.42514
Primidone	125-33-7	6.24
Haloperidol	52-86-8	4.29257
Sulfalen	152-47-6	3.33257
Octisalate	118-60-5	-4.57143
Buxamine	924-49-2	4.49371
Procaine	59-46-1	0.384
Bupivacaine HCl	18010-40-7	6.82971
Ziprasidone HCl monohydrate	138982-67-9	19.4695
DL-Xylose	25990-60-7	6.87344
Miltefosine	58066-85-6	8.34692
Cortisone acetate	50-04-4	6.73035
Dienestrol	84-17-3	3.47788
Enoxolone	471-53-4	8.2889
Halazone	80-13-7	6.38615
Doxapram HCl	7081-53-0	6.70328
Dapoxetine HCl	119356-77-3	19.9761
Quinestrol	152-43-2	35.2794
Cresol	1319-77-3	8.95409
Xylometazoline HCl	1218-35-5	7.12096
Amidrine	543-82-8	9.82812
Oxethazaine	126-27-2	42.3528
Heptaminol HCl	543-15-7	8.16128
Arsenic oxide (3)	1327-53-3	7.79001
10,11-Dimethoxystrychnine	357-57-3	11.3789
Corvotone	59-26-7	11.7386
Azlocillin sodium	37091-65-9	5.73643
4-Aminoantipyrine	83-07-8	9.48006
Urethane	51-79-6	-3.04639
Strychnine	57-24-9	0.484528
Hydroxyzine Pamoate	10246-75-0	-6.13256
Disulfiram	97-77-8	42.0318
Glafenine	3820-67-5	-0.0066298
Oxeladin citrate	52432-72-1	-1.18231
Famprofazone	22881-35-2	-5.4171
Anovigam	938-73-8	-6.55797
Diphenylpyraline HCl	132-18-3	-7.39333
Streptomycin sulfate	3810-74-0	-9.83365
Clofibric acid	882-09-7	-2.09502
Folic acid	59-30-3	-1.80496
Isoleucin	73-32-5	0.0668505
Adenine	73-24-5	-4.33036
Acetaminophen	103-90-2	-3.77346
Dichlorophen	97-23-4	1.04917
Oxiniacic Acid	2398-81-4	-1.36795
Fluphenazine HCl	146-56-5	21.9485
Uracil	66-22-8	-6.00494
Pentoxifylline	6493-05-6	-0.459113
Homosalate	118-56-9	-7.47841
Adiphenine HCl	50-42-0	-2.99612
Octyl 4-methoxycinnamate	5466-77-3	-12.0303
Chlorprothixene	113-59-7	-0.111049
Paliperidone	144598-75-4	-6.51157
Dantrolene sodium salt	14663-23-1	-3.81213
Lapatinib	231277-92-2	45.3655
Stanozolol	10418-03-8	5.41544
Trapidil	15421-84-8	-5.33975
Lafutidine	118288-08-7	-10.7231
Domperidone	57808-66-9	1.34309
Eplerenone	107724-20-9	-6.44969
Nicorandil	65141-46-0	-11.4193
Moclobemide (Ro 111163)	71320-77-9	-8.61155
Galanthamine HBr	1953-04-4	-6.58505
Sulfacetamide sodium salt hydrate	6209-17-2	-11.1292
Urapidil HCl	64887-14-5	-15.248
Cetirizine 2HCl	83881-52-1	-9.24581
Moroxydine HCl	3160-91-6	-12.7381
Alfuzosin HCl	81403-68-1	0.445854
Antazoline HCl	2508-72-7	18.6071
Sorafenib tosylate	475207-59-1	25.3402
Entecavir hydrate	209216-23-9	16.801
Budesonide	51333-22-3	16.6695
Vardenafil hydrochloride trihydrate	224785-90-4	21.4457
Pazopanib HCl (GW786034 HCl)	635702-64-6	27.2739
Ipratropium bromide monohydrate	66985-17-9	12.3419
Tolterodine tartrate	124937-52-6	16.6038
Atazanavir sulfate	229975-97-7	15.9579
Doxazosin mesylate	77883-43-3	16.0623
Naloxone HCl	357-08-4	10.8663
Dipivefrin HCl	64019-93-8	3.83543
Arbidol HCl	131707-23-8	-8.85943
Carbachol	51-83-2	-4.85029
Methazolamide	554-57-4	1.91543
Halcinonide	3093-35-4	7.66171
Bumetanide	28395-03-1	-0.726857
Molsidomine	25717-80-0	2.68343
Zalcitabine	7481-89-2	-3.97257
Solifenacin succinate	242478-38-2	16.2331
Diltiazem HCl	33286-22-5	-1.73535
Strychnine Sulfate	60-41-3	1.26187
Mebhydrolin napadisylate	6153-33-9	21.0087
Balofloxacin	127294-70-6	5.63201
Suplatast tosilate	94055-76-2	4.71544
Mizolastine	108612-45-9	15.1806
Nitrendipin	39562-70-4	13.8579
Voriconazole	137234-62-9	5.62815
Azelnidipine	123524-52-7	43.8533
Bengenin	477-90-7	7.39941
Trichlormethiazide	133-67-5	10.2419
Idazoxan HCl	79944-56-2	10.2071
Sulfanilamide	63-74-1	14.8944
Epirubicin HCl	56390-09-1	53.3787
Diazoxide	364-98-7	6.59112
Glimepiride	93479-97-1	4.73865
Vigabatrin	60643-86-9	10.4314
Physostigmine Salicylate	57-64-7	9.20547
Cepharanthine	481-49-2	39.9821
Etoposide	33419-42-0	1.13812
SelaMeerin	165108-07-6	65.4565
Cefdinir	91832-40-5	14.1209
Estradiol valerate	979-32-8	10.0176
Citicoline	987-78-0	-6.3182
Mirtazapine	85650-52-8	-6.48063
Cefpiramide acid	70797-11-4	-6.58118
Toremifene	89778-26-7	25.1043
Sibutramine	106650-56-0	-8.04692
Cephalonium	5575-21-3	-8.34084
Brinzolamide	138890-62-7	-7.43587
Imiquimod	99011-02-6	6.35908
(±)-Bisoprolol hemifumarate	104344-23-2	0.627621
Felodipine	72509-76-3	0.913807
Vagistat	65899-73-2	14.4535
Clemastine fumarate	14976-57-9	9.25575
Calcium folinate	1492-18-8	2.1359
Magnolol	528-43-8	11.8817
Chondroitine sulfate	9007-28-7	-4.67069
Bosutinib (SKI-606)	380843-75-4	21.4225
Oltipraz	64224-21-1	-4.19114
Ftaxilide	19368-18-4	-4.46572
Nebivolol HCl	152520-56-4	9.65409
Rocuronium bromide	119302-91-9	0.132596
Roxatidine Acetate HCl	93793-83-0	-6.42262
Mitoxantrone HCl	70476-82-3	85.6327
Pranoprofen	52549-17-4	6.12317
Anagrelide	68475-42-3	-1.91712
Hydroxyhexamide	3168-01-2	-5.69942
Pantoprazole Sodium Hydrate	164579-32-2	-6.40328
Quetiapin	111974-69-7	-0.606074
Argatroban	74863-84-6	-1.96739
Nisoldipine	63675-72-9	26.2142
Urapidil	34661-75-1	0.689499
Carmustine	154-93-8	-3.05799
Vinpocetine	42971-09-5	-4.73257
Depofemin	313-06-4	9.53807
Nefiracetam	77191-36-7	-1.54972
2-Amino-6-mercaptopurine	154-42-7	-8.41045
Norethynodrel	68-23-5	-0.126519
Maprotiline HCl	10347-81-6	27.2816
Oxaliplatin	61825-94-3	10.3464
Nylidrin HCl	849-55-8	13.0148
Amiloride HCl	2016-88-8	15.927
Aloin	5133-19-7	20.1888
Homatropine Bromide	51-56-9	8.39332
Saxagliptin hydrate	945667-22-1	12.28
Ticagrelor	274693-27-5	8.21542
Benazepril HCl	86541-74-4	11.3519
Loteprednol etabonate	82034-46-6	16.8938
Clopidogrel	113665-84-2	4.224
Cyproheptadine HCl	41354-29-4	7.04914
Pramiracetam	68497-62-1	-2.09829
Escitalopram	128196-01-0	0.827429
Docetaxel trihydrate	148408-66-6	12.1006
Amorolfine HCl	78613-38-4	6.31314
Fluticasone propionate	80474-14-2	2.79314
Pemetrexed acid	137281-23-3	1.79657
Palmitic acid	57-10-3	-0.749714
Linagliptin	668270-12-0	12.864
Levetiracetam	102767-28-2	10.3347
Fenoprofen calcium	53746-45-5	6.63367
Manidipine 2HCl	89226-75-5	56.171
Chloroquine diphosphate	50-63-5	9.93641
Secnidazole	3366-95-8	6.274
Diciofenac	15307-86-5	9.1784
Terazosin HCl	63074-08-8	10.3618
Sodium ceftiofur	104010-37-9	4.15854
Cephradine	38821-53-3	9.46072
Thioctic acid	1077-28-7	7.3414
Meptazinol HCl	59263-76-2	8.84194
Sulbentine	350-12-9	10.211
Protriptyline HCl	1225-55-4	15.8651
Zopiclone	43200-80-2	11.7734
Ranolazine 2HCl	95635-56-6	12.2762
Prednisolone phosphate sodium	125-02-0	10.822
Loperamide HCl	34552-83-5	21.6662
Tamsulosin HCl	106463-17-6	11.6535
Azelastine	58581-89-8	19.7905
Sumatriptan succinate	103628-48-4	7.25631
Seratrodast	112665-43-7	-3.1044
Thalidomide	50-35-1	-0.412705
Pioglitazone	111025-46-8	-3.85467
Losartan potassium	124750-99-8	-7.68338
Eletriptan HBr	177834-92-3	-0.24254
Levodropropizine	99291-25-5	-4.74417
Bipariden	514-65-8	-6.22925
Valdecoxib	181695-72-7	-6.25245
Mesoridazine Besylate	32672-69-8	-4.76351
Entacapone	116314-67-1	-10.2049
Thioproline	444-27-9	6.25079
Tetrahydroxyquinone	319-89-1	-2.93811
Piperacetazine	3819-00-9	8.04139
Pizotifen Malate	5189-11-7	8.6215
Betaxolol HCl	63659-19-8	-3.69611
Bromisoval	496-67-3	1.5906
Methyl hesperidin	11013-97-1	-4.7055
Rivastigmine	123441-03-2	-3.14694
Prasugrel	150322-43-3	-5.61047
Proparacaine HCl	5875-06-9	-3.58396
Amlodipine Besylate	111470-99-6	6.8309
Ethamivan	304-84-7	-2.86849
Methicillin sodium	132-92-3	-6.63919
Modaline sulfate	2856-75-9	-1.15911
Azatadine Maleate	3978-86-7	-0.695024
Closantel	57808-65-8	-2.43535
2-(Acetyloxy)-3-Methylbenzoic Acid	4386-39-4	-2.66352
Lonidamine	50264-69-2	-9.50492
Trimetozine	635-41-6	-8.12426
Tiletamine HCl	14176-50-2	-11.1524
Sulfanilylurea	547-44-4	-2.07181
Vanitiolide	17692-71-6	-4.07125
Tilorone 2HCl	27591-69-1	-1.17071
Mycophenolate mofetil	115007-34-6	2.37181
Betahistine 2HCl	5579-84-0	-3.59556
Acarbose	56180-94-0	27.6645
Clorprenaline HCl	6933-90-0	-1.17845
Acecainide	32795-44-1	-1.71601
Ciprofloxacin HCl	93107-08-5	-0.24254
Sitagliptin	486460-32-6	-4.23368
Gemcitabine	95058-81-4	12.8137
Oxymetazoline hydrochloride	2315-02-8	14.0281
Methscopolamine	155-41-9	13.6762
Probucol	23288-49-5	11.9281
Clomipramine HCl	17321-77-6	25.1971
Lithium citrate tribasic tetrahydrate	6080-58-6	9.38337
Mepiroxol	6968-72-5	15.5983
Carsalame	2037-95-8	11.2629
Chromocarbe	4940-39-0	11.5839
Amcinonide	51022-69-6	18.027
Dextromethorphan HBr monohydrate	6700-34-1	-1.80114
Chloropyramine HCl	6170-42-9	1.22971
Zomepirac Sodium	64092-48-4	-0.955429
Merbromin	129-16-8	-236.251
Quinidine HCl	6151-40-2	7.04914
Zonisamide	68291-97-4	0.973714
Lobeline HCl	134-63-4	2.41829
Meclofenamate Sodium	6385-02-0	4.75886
Dichlorisone Acetate	79-61-8	-2.47771
Nilutamide	63612-50-0	-2.12571
Mefexamide HCl	1227-61-8	8.8226
Cinoxacin	28657-80-9	8.90382
Meticrane	1084-65-7	5.46185
Hydrocortisone Valerate	57524-89-7	16.7159
Orciprenaline sulfate	5874-97-5	8.18062
Escin	6805-41-0	12.8524
Metaraminol bitartrate	33402-03-8	10.3115
Hydrocortisone butyrate	13609-67-1	10.3541
Iodipamide	606-17-7	14.8789
Spiperone	749-02-0	12.601
Trimethadione	127-48-0	11.3441
Sulfogaiacol	1321-14-8	7.5657
Isoxicam	34552-84-6	8.40879
Bephenium Hydroxynaphthoate	3818-50-6	6.76902
Hexamethonium Bromide	55-97-0	6.51764
Procodazole	23249-97-0	7.55023
Aminacrine	90-45-9	12.4541
Tizanidine HCl	64461-82-1	6.90438
Meclocycline sulfosalicylate salt	73816-42-9	-10.0309
Digoxigenin	1672-46-4	4.49887
Flurbiprofen	5104-49-4	-2.96131
Pempidine	79-55-0	-7.37786
Clofarabine	123318-82-1	-0.737565
Dimenhydrinate	523-87-5	-5.93146
Lactitol monohydrate	81025-04-9	-6.70494
Paragyline	555-57-7	-6.55797
Ethisterone	434-03-7	-4.89887
Triflupromazine HCl	1098-60-8	10.5049
Nitarsone	98-72-6	-8.44139
Orbifloxacin	113617-63-3	-11.806
Metyrapone	54-36-4	3.33866
Methylprodnisolone Sodium Succinate	2375-03-3	6.13091
Digitoxin	71-63-6	0.600549
Methylthiouracil	56-04-2	-1.07403
Etidronate	2809-21-4	0.716571
Ipriflavone (Osteofix)	35212-22-7	-3.90882
Actarit	18699-02-0	-2.91103
Diathesin	90-01-7	-4.03644
Blutene chloride	92-31-9	-8.72758
Evans blue	314-13-6	97.258
Antascarin	136-77-6	1.25027
Acedoben	556-08-1	-4.56241
Erythrosine	16423-68-0	19.075
Undecenoic acid	112-38-9	-3.48341
Tyloxapol	25301-02-4	-1.13204
Citiolone	17896-21-8	-7.2309
Ataractan	115-46-8	-0.884525
Suxibuzone	27470-51-5	-7.08007
Colchicine	64-86-8	-7.63697
Indoprofen	31842-01-0	-7.9425
Fipexide	34161-24-5	4.64634
Oxantel Pamoate	68813-55-8	-9.40837
Isoxsuprine HCl	579-56-6	-6.63714
Diperodon HCl	537-12-2	-0.967608
Buflomedil HCl	35543-24-9	-13.3786
DL-Glutamine	6899-04-3	-2.71055
Diethanol sulfide	111-48-8	-8.65403
Diphenhydramine HCl	147-24-0	-6.79992
Moxifloxacin HCl	186826-86-8	-7.24856
D-Sorbitol	50-70-4	-9.15825
Aniracetam	72432-10-1	34.8719
Rosiglitazone	122320-73-4	27.8763
Sodium salicylate	54-21-7	30.0639
Benzalkonium chloride	8001-54-5	45.0636
Fendiline HCl	13636-18-5	37.794
Hexetidine	141-94-6	35.0506
Fludrocortisone acetate	514-36-3	23.6162
Resorcin monoacetate	102-29-4	21.2817
Ultraviolet Absorbent UV-360	103597-45-1	20.0906
Dimethyl sulfoxide	67-68-5	14.7784
Carvedilol phosphate	610309-89-2	36.2935
Nimodipine	66085-59-4	28.8181
Miconazole	22916-47-8	37.0553
Estropipate	7280-37-7	11.2415
Camylofine 2HCl	54-30-8	9.02252
Minaprine 2HCl	25905-77-5	6.30678
Phenol Red	143-74-8	10.546
Labetalol HCl	32780-64-6	6.29731
Riluzole	1744-22-5	2.905
Pregabalin	148553-50-8	1.23959
Risperidal	106266-06-2	24.1363
Dibenzothiophene	132-65-0	12.6027
Osalmid	526-18-1	19.0107
Canrenone	976-71-6	16.041
Valpramide	2430-27-5	10.7566
Nitromide	121-81-3	10.9511
Potassium iodide	7681-11-0	10.6335
Aminoguanidine HCl	1937-19-5	8.14016
2-Aminoheptane	123-82-0	7.3342
chlophenadione	1146-99-2	9.25183
Isovaleramide	541-46-8	17.9388
Ticlopidine HCl	53885-35-1	14.4568
Cefadroxil	50370-12-2	12.4479
(2-BENZYL)-PHENYL-2-ISOPROPANOL	57-73-2	12.8568
Cinepazide maleate	26328-04-1	13.9288
Pheniramine maleate	132-20-7	14.2583
Gliquidone	33342-05-1	14.8261
Gabexate mesylate	56974-61-9	10.9114
Erlotinib	183321-74-6	13.0831
Morantel tartrate	26155-31-7	7.69549
Dibucaine	85-79-0	7.73122
Thioridazine HCl	130-61-0	45.9688
Sunitinib Malate	341031-54-7	-6.20835
Crotamiton	483-63-6	-1.16612
Clofazimine	2030-63-9	69.838
Oxybuprocaine HCl	5987-82-6	6.43295
Risedronic Acid	105462-24-6	-0.034598
Bicalutamide	90357-06-5	-4.83861
Amodiaquin dihydrochloride dihydrate	6398-98-7	4.07462
1,3-Propanedisulfonic disodium	36589-58-9	-0.947757
Fenspiride HCl	5053-08-7	16.1204
Atropine	51-55-8	11.1853
Estradiol benzoate	50-50-0	17.9864
Ropivacaine HCl	98717-15-8	6.06372
Allotropal	77-75-8	3.70141
Cilnidipine	132203-70-4	41.6293
Dabigatran etexilate	211915-06-9	29.7781
Alkomide	3011-89-0	4.05874
Linezolid	165800-03-3	0.973847
Artemisinin	63968-64-9	-0.467356
Anastrozole	120511-73-1	4.08256
Prochlorperazine Maleate	84-02-6	32.4818
Moxisylyte HCl	964-52-3	4.76544
Pyrantel tartrate	33401-94-4	2.77237
Pipemidic acid	51940-44-4	-3.318
Tetryzoline	84-22-0	2.53019
Carzenide	138-41-0	-0.491178
Birch-Me	119-36-8	-0.209289
Nitroxoline	4008-48-4	96.3871
Benzethonium chloride	121-54-0	52.1068
Octocrilene	6197-30-4	2.67709
Antepan	110-85-0	-6.25599
Hydroxyquinoline	148-24-3	51.2969
Hexamethylenetetramine	100-97-0	-9.94436
Acetanilide	103-84-4	-11.0322
Edaravone	89-25-8	-4.87831
Dehydrocholic acid	81-23-2	-1.06686
Phthalylsulfacetamide	131-69-1	-11.9533
Modafinil	68693-11-8	-9.21383
Calcium gluconate	299-28-5	-10.8456
Folinic Acid Calcium Salt Pentahydrate	6035-45-6	32.8232
Idebenone	58186-27-9	35.3245
Cinromide	58473-74-8	25.3353
D-Mannitol	69-65-8	22.306
Guanidine HCl	50-01-1	21.6629
Sodium gluconate	527-07-1	21.512
Armodafinil	112111-43-0	23.5805
Allylthiourea	109-57-9	19.1735
Testosterone propionate	57-85-2	20.2256
Pentetic Acid	67-43-6	20.7894
Inositol	87-89-8	18.4188
Talc	14807-96-6	12.6703
Ethylenediaminetetraacetic acid trisodium salt solution	150-38-9	10.8109
Bismuth subsalicylat	14882-18-9	1.71745
Pefloxacin	70458-92-3	7.25303
Piracetam	7491-74-9	4.40954
Homatropine Methylbromide	80-49-9	8.36014
Alverine citrate	5560-59-8	4.97256
Glucosamine	3416-24-8	-3.42544
Atropine sulfate monohydrate	5908-99-6	5.44569
Sulfacetamide sodium	127-56-0	21.3452
Diclofenac diethylamine	78213-16-8	14.6951
Artesunate	88495-63-0	14.3377
Dicurone	32449-92-6	14.7228
Sulfinpyrazone	57-96-5	12.837
Acexamic Acid	57-08-9	10.9829
Inosine	58-63-9	6.94511
Proflavine Hemisulfate	1811-28-5	32.2674
L-Tryptophan	73-22-3	5.77786
Oxcarbazepine	28721-07-5	4.57884
Pasiniazid	2066-89-9	19.237
Bucetin	1083-57-4	13.901
SALICOSIDE	138-52-3	15.104
Econazole	27220-47-9	30.2585
Promethazine	60-87-7	19.5308
Naphazoline HCl	550-99-2	11.1853
Carvedilol	72956-09-3	29.5875
Dexibuprofen	51146-56-6	5.37289
Menadione	58-27-5	0.429922
Fluoxetine	54910-89-3	13.5913
Minoxidil	38304-91-5	7.52874
Dropropizine	17692-31-8	17.7442
Phenylephrine HCl	61-76-7	0.568881
Florfenicol	76639-94-6	0.616524
Cilostazol	73963-72-1	3.25675
Clozapine	5786-21-0	5.16247
Cinchophen	132-60-5	0.572851
Probenecid	57-66-9	-0.0266574
Indometacin	53-86-1	-11.0799
Sulindac	38194-50-2	-0.292665
Pramoxine HCl	637-58-1	12.1541
Berberine hydrochloride	633-65-8	10.6454
Loxoprofen	68767-14-6	6.98482
Carbetapentane citrate	23142-01-0	7.93768
Ellagic acid	476-66-4	28.3329
Celecoxib	169590-42-5	5.19423
Sildenafil citrate	171599-83-0	-22.677
Xylocaine	137-58-6	1.82745
(+,-)-Octopamine HCl	770-05-8	-2.48028
Nefopam HCl	23327-57-3	0.882531
Decoquinate	18507-89-6	-0.383981
Venlafaxine HCl	99300-78-4	0.763424
Arbutin	497-76-7	-3.719
L-Hyoscyamine	101-31-5	0.421982
Erythromycin ethylsuccinate	1264-62-6	-5.52546
Sertraline HCl	79559-97-0	12.972
Sotalol HCl	959-24-0	0.167885
Deracoxib	169590-41-4	0.354487
Deflazacort	14484-47-0	0.310814
Irinotecan HCl Trihydrate	136572-09-3	-2.28573
Metoprolol tartrate	56392-17-7	-1.32096
Finasteride	98319-26-7	3.09396
Flutamide	13311-84-7	1.59718
Timolol Maleate	26921-17-5	-2.34132
Abbolactone	52-01-7	9.45829
Zileuton	111406-87-2	-1.04304
Progesterone	57-83-0	6.58779
Cytisine	485-35-8	2.00611
Doxofylline	69975-86-6	-0.248992
Azilsartan kaMedoxoMil	863031-24-7	1.61306
Chlorpropamide	94-20-2	10.4667
Ethyl vanillin	121-32-4	13.2658
Dimethyl fumarate	624-49-7	12.5194
Tyrosine	60-18-4	19.1338
Tetramisole HCl	5086-74-8	18.5938
Aminothiazole	96-50-4	14.9293
Creatinine	60-27-5	13.905
Lauroseptol	57-09-0	37.5876
Sasapyrine	552-94-3	13.1467
Oxybenzone	131-57-7	9.27565
Capitrol	773-76-2	3.39705
Leucobasal	150-76-5	-3.98372
Zinc pyrithione	13463-41-7	-22.2937
Meglumine	6284-40-8	-4.46631
Cyclandelate	456-59-7	5.06718
L-(-)-α-Methyldopa	555-30-6	-3.4207
Clotrimazole	23593-75-1	23.5002
L-Pyroglutamic acid	98-79-3	-1.12604
4-Aminobutyric acid	56-12-2	-3.2693
Dermofongin	130-16-5	33.9279
Sulfaguanidine	57-67-0	10.2365
Tolperisone HCl	3644-61-9	4.72177
Phthalylsulfathiazole	85-73-4	5.80565
Iodoquinol	83-73-8	6.92923
Phenylindione	83-12-5	9.08111
Tioxolone	4991-65-5	6.16297
Sodium dehydrocholate	145-41-5	17.9388
Chloramine-T	127-65-1	5.65478
arginine monohydrochloride	1119-34-2	8.4816
2-Naphthol	135-19-3	4.023
Pravastatin sodium	81131-70-6	7.22303
Hydroquinone	123-31-9	-3.1711
Lansoprazole	103577-45-3	9.19228
Topiramate	97240-79-4	3.15352
Hydroxyurea	127-07-1	6.67117
Chlorothiazide	58-94-6	-1.86092
Amitriptyline HCl	549-18-8	10.6613
Ketoconazole	65277-42-1	27.4158
Lamotrigine	84057-84-1	5.69448
Rifampicin	13292-46-1	13.8573
Lamivudine	134678-17-4	-16.0863
Mevastatin	73573-88-3	4.78132
Ribavirin	36791-04-5	-7.27635
Retinyl acetate	127-47-9	0.128183
Orlistat	96829-58-2	-9.6982
Simvastatin	79902-63-9	24.5095
Ganciclovir	82410-32-0	-3.33388
D-Phenylalanine	673-06-3	2.14904
Quinine	130-95-0	-1.02716
Sulisobenzone	4065-45-6	-11.5086
Allopurinol	315-30-0	-3.86987
Niflumic acid	4394-00-7	1.621
Pranlukast	103177-37-3	2.06964
Avobenzone	70356-09-1	0.723721
Naftopidil	57149-07-2	11.4196
Aspartame	22839-47-0	-1.09466
Cyasorb	131-53-3	0.465654
Sulfamonomethoxine	1220-83-3	70.0365
Ursodeoxycholic acid	128-13-2	-0.669839
Broxiquinoline	521-74-4	-1.40037
Gabapentin	60142-96-3	-11.4054
Flavoxate HCl	3717-88-2	-4.16367
Cyanoacetohydrazide	140-87-4	-9.94833
Triflusal	322-79-2	-10.2143
Lisinopril dihydrate	83915-83-7	-9.15825
Cyclophosphamide monohydrate	6055-19-2	-8.65006
Oxaprozin	21256-18-8	-8.22127
Pimaricin	7681-93-8	-2.34529
L-Cycloserine	339-72-0	-10.8933
Niclosamide	50-65-7	-7.90762
Suloctidil	54767-75-8	10.6772
Drofenine HCl	548-66-3	6.0121
Oxfendazole	53716-50-0	0.167885
Chlormezanone	80-77-3	1.53365
Molindone HCl	15622-65-8	1.4741
Enoxacin Sesquihydrate	84294-96-2	-4.85846
Brivudine	69304-47-8	-4.32645
Tetrabenazine	58-46-8	-4.33439
Gallamine triethiodide	65-29-2	-5.48576
Piroctone olamine	68890-66-4	17.4901
Benzydamine HCl	132-69-4	15.3104
Piperonyl butoxide	51-03-6	15.5844
Ethosuximide	77-67-8	16.4658
Benzyl benzoate	120-51-4	12.2772
Triacetin	102-76-1	13.5437
Delphene	134-62-3	13.7025
Benzyl alcohol	100-51-6	15.1318
4-Chlorophenol	106-48-9	15.1913
Antipyrine	60-80-0	13.905
Pindolol	13523-86-9	13.635
Roxarsone	121-19-7	-48.7604
L-Ornithine	70-26-8	-5.08611
Urea	57-13-6	-5.60655
Guaifenesin	93-14-1	-4.27706
Metformin HCl	1115-70-4	-4.22029
Sulfamethazine	57-68-1	-5.60655
Papaverine HCl	61-25-6	-4.12566
DL-Carnitine	461-06-3	-4.83535
Zinc undecylenate	557-08-4	-5.71537
Disodium monofluorophosphate	10163-15-2	-3.08478
Orotic acid	65-86-1	7.29847
Sulfathiazole	72-14-0	5.77786
Sulfameter	651-06-9	5.97637
Succinylsulfathiazole	116-43-8	4.03889
Sulfisoxazole	127-69-5	4.31283
Furazolidone	67-45-8	6.39325
L-Ascorbyl 6-palmitate	137-66-6	11.9357
Salicylanilide	87-17-2	6.49647
Sulfamethizole	144-82-1	9.09302
Carbaglu	1188-38-1	2.85972
Ethoxyquin	91-53-2	15.7511
Omeprazole	73590-58-6	11.5863
Piroxicam	36322-90-4	7.65976
Monobenzone	103-16-2	9.00568
Cholesterol	57-88-5	3.05823
Amylenhydrate	75-85-4	4.26122
Trans-Anethole	4180-23-8	4.85279
Diolane	107-41-5	7.4136
Benzoyl peroxide	94-36-0	4.93616
4-Methylpyrazole	7554-65-6	10.1094
Promazine hydrochloride	53-60-1	3.76097
Sulfapyridine	144-83-2	-8.96768
Oxolamine citrate	1949-20-8	-5.19196
Aceglutamide	2490-97-3	-9.7657
Carbadox	6804-07-5	-3.22668
Casanthranol	8024-48-4	-11.3101
Troxerutin	7085-55-4	-3.49269
Febuxostat	144060-53-7	-7.73293
Aptal	59-50-7	-4.00088
Coumarin	91-64-5	0.989728
Phenothiazine	92-84-2	32.1801
Tilmicosin	108050-54-0	3.94757
Phenacetin	62-44-2	-6.49024
Chloral hydrate	302-17-0	-0.626166
Mestinon	101-26-8	-2.77805
Dithiopropanol	59-52-9	-5.25152
Butylated hydroxyanisole	25013-16-5	0.727691
Spectinomycin dihydrochloride	21736-83-4	-6.21232
PMSF	329-98-6	-5.81132
Carbaryl	63-25-2	-6.8952
Reserpine	50-55-5	25.3393
(-)-Sparteine sulfate pentahydrate	6160-12-9	-8.0307
Kanamycin sulfate	25389-94-0	-10.6034
Mepenzolate Bromide	76-90-4	-7.0818
Benzthiazide	91-33-8	-9.30912
Mianserin hydrochloride	21535-47-7	-3.0242
TOLFENAMIC ACID	13710-19-5	-7.56618
Dexchlorpheniramine Maleate	2438-32-6	-8.09819
Clidinium bromide	3485-62-9	-9.6982
Rutin	153-18-4	-14.9707
Lactulose	4618-18-2	7.76914
Antrapurol	117-10-2	17.4469
Glycerite	1401-55-4	91.4867
Procaine HCl	51-05-8	-12.0132
Acetrizoic acid	85-36-9	-10.3291
(+)-Pilocarpine HCl	54-71-7	-17.9748
Quinapril HCl	82586-55-8	-16.3324
Flunarizine 2HCl	30484-77-6	22.244
Propitocaine HCl	1786-81-8	-17.6083
Cimetidine	51481-61-9	-15.6041
Triamcinolone	124-94-7	42.9913
Basibrol	75-80-9	40.4536
Ethambutol 2HCl	1070-11-7	33.7404
Amisulpride	71675-85-9	26.4798
Propranolol HCl	318-98-9	20.9914
Acetazolamide	59-66-5	20.0264
Warfarin	81-81-2	11.128
Acetohexamide	968-81-0	7.26808
4-Aminopyridine	504-24-5	6.90621
Diflunisal	22494-42-4	33.0121
Dicumarol	66-76-2	22.3741
Decamethonium bromide	541-22-0	15.9544
Triamcinolone acetonide	76-25-5	15.6489
Iproniazid Phosphate	305-33-9	8.91329
Cianidanol	154-23-4	-17.2078
Thioctamide	3206-73-3	5.5007
Nonoxynol	26027-38-3	19.2669
Ebselen	60940-34-3	12.3469
Meloxicam	71125-38-7	2.20397
Cefsulodine sodium	52152-93-9	47.4034
Spiramycin	8025-81-8	65.1304
Bromhexine HCl	611-75-6	30.8732
Etofylline	519-37-9	29.9593
Bithionol	97-18-7	25.8349
Potassium antimonyl tartrate sesquihydrate	28300-74-5	18.5418
Vancomycin HCl	1404-93-9	10.0471
Benzoic acid	65-85-0	13.6704
Ethylparaben	120-47-8	10.0935
Tamoxifen citrate	54965-24-1	46.4012
Sulfadoxine	2447-57-6	28.2752
Furosemide	54-31-9	22.7358
Triclabendazole	68786-66-3	19.5856
Ketoprofen	22071-15-4	14.1576
Methimazole	60-56-0	9.23982
Bezafibrate	41859-67-0	10.3301
Testosterone	58-22-0	10.9796
Ademine	396-01-0	9.33261
Sulfamethoxypyridazine	80-35-3	5.53296
Cyromazine	66215-27-8	8.09389
L(-)-Carnitine	541-15-1	18.1985
Chenodeoxycholic acid	474-25-9	9.87078
Levodopa	59-92-7	-10.0832
Pyrimethamine	58-14-0	3.86278
Primaquine diphosphate	63-45-6	7.13818
Pregnenolone	145-13-1	0.721921
Carbazochrome sodium sulfonate	51460-26-5	1.50134
Adenosine	58-61-7	-4.62264
Lindane	58-89-9	-0.284825
Dehydroepiandrosterone acetate	853-23-6	2.09518
Fenipentol	583-03-9	26.4658
Flufenamic acid	530-78-9	18.0871
Fenbufen	36330-85-5	14.3617
Mefloquine HCl	51773-92-3	22.7543
Tylosin tartrate	74610-55-2	15.7999
Diphenidol HCl	3254-89-5	-0.92042
Dendrid	54-42-2	-1.06424
(R)-Naproxen	23979-41-1	5.45409
L-Thyroxine	51-48-9	6.80415
Propafenone	54063-53-5	-1.41683
Bufexamac	2438-72-4	7.69955
Cefepime Dihydrochloride Monohydrate	123171-59-5	2.67974
Atomoxetine HCl	82248-59-7	-1.955
Atropine sulfate	55-48-1	0.65233
Altrenogest	850-52-2	-0.261628
Noradrenaline bitartrate	69815-49-2	-2.02923
Amprolium	121-25-5	-2.78081
Noctone	66357-59-3	-6.62686
Dinitolmide	148-01-6	-10.1806
Dimetridazole	551-92-8	-5.64331
Acetylcysteine	616-91-1	2.20652
Clioquinol	130-26-7	-7.32276
Gallic acid	149-91-7	-255.214
Diosmin	520-27-4	-8.49189
Nicotinic acid	59-67-6	-15.7479
Bronidiol	52-51-7	-47.7967
6-Aminocaproic acid	60-32-2	-21.1156
D-Camphor	464-49-3	-17.9516
Homotaurine	3687-18-1	-17.033
Behenic alcohol	661-19-8	-16.8057
Sulfamethoxazole	723-46-6	37.9065
Trichloroisocyanuric acid	87-90-1	32.9424
D(+)-Glucose	50-99-7	27.3334
4-Biphenylacetic acid	5728-52-9	25.9045
Saccharin	81-07-2	15.438
Mefenamic acid	61-68-7	14.3478
Sulphadione	80-08-0	14.4406
Diprophylline	479-18-5	14.5334
Tinidazole	19387-91-8	6.9758
Thiamine hydrochloride	67-03-8	8.02894
Oxytetracycline (Terramycin)	79-57-2	15.512
Furaltadone HCl	3759-92-0	20.4782
Furacilin	59-87-0	15.2961
Ayrtol	88-04-0	12.8999
Dehydroacetic acid	520-45-6	10.8671
Cetylpyridinium chloride monohydrate	6004-24-6	35.1239
Chlorobutanol	57-15-8	3.68907
Ofloxacin	82419-36-1	1.75106
Stugeron	298-57-7	4.83187
Phenylmercuric acetate	62-38-4	-12.3943
Pyrithioxin	1098-97-1	50.3679
Salinomycin	53003-10-4	40.4304
Sulfasalazine	599-79-1	28.252
Chloquinan	72-80-0	22.8889
Nalidixic acid	389-08-2	24.6518
Terpin Monohydrate	2451-01-6	17.767
Cefotaxime sodium	64485-93-4	15.4195
Tetracycline HCl	64-75-5	9.54138
Sulfamerazine	127-79-7	4.35919
Metacetamol	621-42-1	9.10992
Butyl 4-aminobenzoate	94-25-7	20.7455
Sulfaquinoxaline sodium	967-80-6	14.088
Trimebutine	39133-31-8	21.9517
BenfluoreX HCl	23642-66-2	13.6194
Ambroxol	18683-91-5	6.11288
Sulfabenzamide	127-71-9	8.39545
Zoxazolamine	61-80-3	7.09179
Busulfan	55-98-1	3.06945
Benzocaine	94-09-7	8.30731
Naltrexone HCl	16676-29-2	16.5376
Sennoside A	81-27-6	46.0208
Teicoplanin	61036-62-2	90.2527
Paclitaxel	33069-62-4	22.7265
Aconitine	302-27-2	2.25756
Anisodamine	17659-49-3	2.79572
Dirithromycin	62013-04-1	-2.13594
Isoniazid	54-85-3	-1.11991
Pyridoxine	65-23-6	-0.929698
Floxuridine	50-91-9	2.14621
Histamine	51-45-6	22.8471
Novobiocin Sodium	1476-53-5	12.8725
Medrysone	2668-66-8	16.1154
D-Pantethine	16816-67-4	10.8729
Dequalinium chloride	522-51-0	22.6244
Niapyrin	2139-47-1	17.2381
Noscapine HCl	912-60-7	17.7206
(+)-Emetine 2HCl hydrate	7083-71-8	6.85518
Artamine	52-67-5	-0.493597
Fluorouracil (5-Fluoracil, 5-FU)	51-21-8	-5.95415
Chloroambucil	305-03-3	7.03148
Propoxur	114-26-1	4.37775
Oxacillin sodium	1173-88-2	0.318295
7-Aminocephalosporanic acid	957-68-6	1.96527
floroxene	104-31-4	2.33179
Desipramine HCl	58-28-6	0.986365
Carbenoxolone disodium	7421-40-1	-5.45773
Methoxamine HCl	61-16-5	-7.97692
Ketotifen fumarate	34580-14-8	-3.85715
Clorpyrifos	2921-88-2	-12.1709
Ethynodiol diacetate	297-76-7	8.98002
Fluorocytosine	2022-85-7	-11.3451
Gimeracil	103766-25-2	-11.7163
Trimetazidine 2HCl	13171-25-0	-9.05789
Temephos	3383-96-8	-24.2797
Dicloxacillin sodium	13412-64-1	-9.15532
Etodolac	41340-25-4	-8.87232
Tylosin	1401-69-0	-7.54545
Benzyladenine	1214-39-7	-9.6007
Amoxicillin	26787-78-0	-5.61547
Propantheline bromide	50-34-0	6.41908
Lupetidin	504-03-0	5.70925
Cephalexin	15686-71-2	4.60508
Diazinon	333-41-5	7.1521
Clevidipine butyrate	167221-71-8	5.62574
Chlorhexidine	55-56-1	70.424
Aquacrine	53-16-7	8.34442
Acebutolol HCl	34381-68-5	6.78095
Amikacin	37517-28-5	8.53927
Malathion	121-75-5	10.7012
Combinal E	58-95-7	-1.25076
Fluoroethyl	333-36-8	-4.83187
Prednisone	53-03-2	-2.09337
Hexachlorophene	70-30-4	-8.42879
Verapamil HCl	152-11-4	2.86753
Itraconazole	84625-61-6	18.2084
Doxorubicin (Adriamycin)	25316-40-9	43.8713
Hygromycin B	31282-04-9	-0.861047
Cefoxitin sodium	33564-30-6	-0.59773
Roflumilast	162401-32-3	-10.5301
Tranylcypromine (2-PCPA) HCl	1986-47-6	3.76535
Mafenide HCl	138-37-4	4.25249
Luteolin	491-70-3	16.5051
Moxonidine	75438-57-2	2.64262
Aztreonam	78110-38-0	5.63502
R-(+)-Lansoprazole	138530-94-6	9.67128
Triprolidine HCl	6138-79-0	12.8632
Erythromycin	114-07-8	3.62617
Monensin sodium salt	22373-78-0	5.06902
Docetaxel	114977-28-5	17.2706
Hesperidin	520-26-3	3.86742
Netilmicin sulfate	56391-57-2	-1.52354
Doripenem Hydrate	364622-82-2	3.30605
Fludarabine	21679-14-1	-0.312661
Choline chloride	67-48-1	-1.01785
Cloxacillin sodium monohydrate	7081-44-9	1.68227
Cyanocobalamin	68-19-9	7.40263
Salifungin	3679-64-9	3.5937
Clopidol	2971-90-6	6.79951
Trimipramine maleate	521-78-8	6.70208
Mexiletine HCl	5370-01-4	-5.95879
Epinephrine bitartrate	51-42-3	-0.484318
Estradiol	50-28-2	1.45958
Oxybutynin HCl	1508-65-2	1.4967
Prazosin HCl	19237-84-4	10.6363
Risedronate Sodium	115436-72-1	-3.90818
Granisetron HCl	107007-99-8	-2.48853
Tretinoin	302-79-4	-1.16631
Ifosfamide	3778-73-2	-2.85504
Isoprenaline HCl	51-30-9	0.740478
Azilsartan	147403-03-0	-7.71247
Carboplatin	41575-94-4	-11.2662
Retinol palmitate	79-81-2	6.85054
Flumequine	42835-25-6	-0.539991
Toltrazuril	69004-03-1	1.67299
Capsaicin	404-86-4	4.83705
Proglumide	6620-60-6	-3.83859
Mebeverine hydrochloride	2753-45-9	8.69237
Tolbutamide	64-77-7	-3.16588
Ticarcillin disodium	4697-14-7	-7.42019
Ketanserin	74050-98-9	-10.3291
Amphotericin B	1397-89-3	-15.7711
Anthralin	1143-38-0	-19.1532
Metoclopramide HCl	7232-21-5	-17.3299
Cefmetazole sodium	56796-39-5	-16.4484
L-Adrenaline	51-43-4	-53.7908
Loxeen	6856-31-1	-10.6492
Dronedarone HCl	141625-93-6	49.6674
Noradrenaline bitartrate monohydrate	108341-18-0	-14.472
Baclofen	1134-47-0	-17.251
Carisoprodol	78-44-4	-10.0275
Sulfadimethoxine	122-11-2	-11.2013
Metronidazole	443-48-1	-9.0115
2-Aminoethanethiol	60-23-1	-5.1005
Nafronyl oxalate	3200-06-4	-1.42611
Benzyl isothiocyanate	622-78-6	-10.691
Theophylline	58-55-9	-9.73524
Apramycin sulfate	65710-07-8	-8.74705
Glutathione	70-18-8	-9.01614
Vitamin K1	84-80-0	-1.40755
Dexamethasone (DHAP)	50-02-2	10.8914
Fluvoxamine maleate	61718-82-9	6.44691
Vitamin D2	50-14-6	11.3739
Repaglinide	135062-02-1	8.14493
Etomidate	33125-97-2	7.18922
Perphenazine	58-39-9	34.8631
Chlortalidone	77-36-1	6.64641
Zolmitriptan	139264-17-8	13.2111
Adapalene	106685-40-9	6.70208
Tolnaftate	2398-96-1	9.20271
Sparfloxacin	110871-86-8	-1.80899
Valacyclovir hydrochloride	124832-27-5	-4.16831
Milrinone	78415-72-2	-1.47194
Perindopril erbumine	107133-36-8	-4.3263
Formestane	566-48-3	0.450273
Polymyxin B sulfate	1405-20-5	41.4593
Minocycline HCl	13614-98-7	0.481871
Mifepristone	84371-65-3	31.5006
Aminoglutethimide	125-84-8	3.58375
Paromomycin Sulfate	1263-89-4	-4.91087
Penfluridol	26864-56-2	56.3527
Loratadine	79794-75-5	15.0437
Denatonium benzoate	3734-33-6	5.01335
Afalanine	2901-75-9	5.65822
Zucapsaicin	25775-90-0	8.09853
Meclizine 2HCl	1104-22-9	-0.39153
2-Pyridinealdoxime methochloride	51-15-0	6.00617
2-(Hydroxymethyl)pyridine	586-98-1	14.3571
Imazalil	35554-44-0	10.6363
Ciclopirox ethanolamine	41621-49-2	18.3516
Doxylamine succinate	562-10-7	1.77506
D-Biotin	58-85-5	98.3948
Sarafloxacin HCl	91296-87-6	-3.22155
Acinitrazol	140-40-9	4.72107
Clorgyline HCl	17780-75-5	5.33346
Rasagiline	136236-51-6	0.977086
Dacarbazine	4342-03-4	4.82777
Podophyllotoxin	518-28-5	4.68395
Cephalothin sodium	58-71-9	2.01167
(+)-Camptothecin	7689-03-4	9.35117
S-Ruxolitinib	1160597-27-2	-9.30842
Shikonin	517-89-5	-12.7044
Penicillin V potassium salt	132-98-9	-7.39699
Fasudil (HA-1077) HCl	105628-07-7	-4.00097
Beclomethasone dipropionate	5534-09-8	10.6595
Benfotiamine	22457-89-2	0.030653
Gramicidin	1405-97-6	-7.05368
Ivermectin	70288-86-7	46.0579
Nicergoline	27848-84-6	10.9425
Clofoctol	37693-01-9	15.0251
Nimesulide	51803-78-2	-6.61294
Teriflunomide	108605-62-5	0.489952
Diastase	9000-92-4	-0.720926
Oxiracetam	62613-82-5	3.47771
Clorsulon	60200-06-8	-5.7129
Salbutamol	18559-94-9	-1.34724
Doxycycline HCl	10592-13-9	-0.77196
Fenbendazole	43210-67-9	-1.03176
Clindamycin phosphate	24729-96-2	-2.91999
Carbenicillin disodium	4800-94-6	0.0538499
Lidocaine hydrochloride	73-78-9	-14.0127
Diminazene Aceturate	908-54-3	-16.0355
Nifedipine	21829-25-4	-27.337
Taurocholic acid sodium salt hydrate	345909-26-4	-13.2055
Chlorhexidine HCl	3697-42-5	56.6868
Menbutone	3562-99-0	-12.3194
Fenofibrate	49562-28-9	-15.7757
Bupropion HCl	31677-93-7	-16.7639
Roxithromycin	80214-83-1	-16.0634
Albendazole	54965-21-8	-8.46405
Trimethoprim	738-70-5	-17.4942
Rifaximin	80621-81-4	1.28666
Mebendazole	31431-39-7	-19.0589
Palonosetron HCl	135729-62-3	-11.9786
Phenoxybenzamine HCl	63-92-3	2.45712
Leflunomide	75706-12-6	-13.9048
Fusidine	6990-06-3	-15.6461
Protionamide	14222-60-7	-12.34
Acipimox	51037-30-0	-12.069
Betamethasone 17-valerate	2152-44-5	-0.495737
Sildenafil	139755-83-2	16.63
Ethinamide	536-33-4	11.1391
Moxidectin	113507-06-5	65.0298
Imexon	59643-91-3	27.7351
Desonide	638-94-8	15.8127
Moguisteine	119637-67-1	10.174
Olopatadine HCl	140462-76-6	9.64008
Methylprednisolone	83-43-2	12.9954
Diclazuril	101831-37-2	9.12672
Tropisetron HCl	105826-92-4	7.70984
Bromopride	4093-35-0	1.13865
Topotecan HCl	119413-54-6	-0.550187
Cyproterone acetate	427-51-0	8.79342
Racecadotril	81110-73-8	-2.11941
Temozolomide	85622-93-1	-2.32992
Tiotropium bromide	136310-93-5	1.77495
Ruxolitinib (INCB-18424) phosphate	1092939-17-7	-6.47306
Blonanserin	132810-10-7	11.5204
Gefitinib (ZD1839)	184475-35-2	2.27729
Propionyl-L-carnitine HCl	119793-66-7	-2.82748
Vitamin A	68-26-8	9.63459
Rivaroxaban	366789-02-8	-61.6132
Sulfaquinoxaline	59-40-5	-2.61835
Rofecoxib	162011-90-7	-0.436621
Bifonazole	60628-96-8	-1.57156
Mizoribine	50924-49-7	14.7694
Milnacipran HCl	101152-94-7	18.1962
Cefmenoxime HCl	75738-58-8	18.086
Borneol	507-70-0	8.54372
Protoporphyrin IX	553-12-8	9.23791
Cyclizine 2HCl	5897-18-7	4.74877
Digoxin	20830-75-5	4.92947
Ifenprodil Tartrate	23210-58-4	9.2951
Ractopamine HCl	90274-24-1	6.8515
Mitotan	53-19-0	-1.87976
Phenothrin	26002-80-2	-17.371
Sulpiride	15676-16-1	5.22106
(-)-Cotinine	486-56-6	6.56812
Nadolol	42200-33-9	12.9174
Bendroflumethiazide	73-48-3	7.32379
Chloramphenicol	56-75-7	1.18809
Amsacrine	51264-14-3	11.4471
Iodixanol	92339-11-2	32.2896
Dromostat	34140-59-5	9.01583
Tetracaine HCl	136-47-0	4.17791
Ibandronate sodium	138844-81-2	1.40986
Ribostamycin sulfate	53797-35-6	-6.58216
Nicardipine HCl	54527-84-3	18.7779
Diethylstilbestrol	56-53-1	7.6852
Butenafine HCl	101827-46-7	-2.48758
Cefoperazone sodium	62893-20-3	-17.1985
Sisomicin Sulfate	53179-09-2	-7.6212
Ethidium bromide	1239-45-8	19.435
Acetylcholine chloride	60-31-1	-2.4999
Lovastatin	75330-75-5	19.8129
Citicoline sodium	33818-15-4	-5.98255
Flunixin meglumin	42461-84-7	-3.88803
Sodium etidronate	7414-83-7	3.59473
Levosulpiride	23672-07-3	2.30517
Toradol	74103-07-4	-2.1426
Piperacillin sodium salt	59703-84-3	-10.1387
Trifluoperazine 2HCl	440-17-5	30.0185
Cefonicid sodium	61270-78-8	-17.0055
Erdosteine	84611-23-4	-7.46103
Pamabrom	606-04-2	1.66038
Pilocarpine nitrate	148-72-1	-3.19807
Pyrilamine maleate	59-33-6	-3.80179
Oxolinic acid	14698-29-4	-2.7997
Dimethadione	695-53-4	-1.63335
Lincomycin HCl monohydrate	7179-49-9	-8.76292
Ceftriaxone sodium	104376-79-6	-20.5456
Cefuroxime sodium	56238-63-2	-16.5414
Actidione	66-81-9	-14.7754
Bacitracin	1405-87-4	-13.7323
Cepazine	64544-07-6	-17.0917
Pentolinium Tartrate	52-62-0	-14.4551
Daidzein	486-66-8	-11.6665
Flumazenil	78755-81-4	-11.2476
Altretamine	645-05-6	-12.3031
Hydrocortisone acetate	50-03-3	-5.03796
Celiprolol HCl	57470-78-7	6.81043
Colistin sulfate	1264-72-8	27.9568
Azathioprine	446-86-6	8.13285
Bornyl acetate	76-49-3	9.4142
Sulfanitran	122-16-7	13.4677
Beclamide	501-68-8	9.49634
Triethylenethiophosphoramide	52-24-4	12.0673
DCU	116-52-9	11.4635
PAMBA	56-91-7	9.22118
Chlorindanol	145-94-8	9.54562
Chlorophyllin	11006-34-1	93.0629
Tobramycin	32986-56-4	-9.25749
Clonidine HCl	4205-91-8	-4.7316
Caffeine	58-08-2	-7.89877
Nabumetone	42924-53-8	-2.88968
Sodium cromoglycate	15826-37-6	-2.36819
Farlutin	71-58-9	2.37298
Tazobactam acid	89786-04-9	1.44484
Levonorgestrel	797-63-7	1.00947
Dydrogesterone	152-62-5	5.06172
Amrinone	60719-84-8	-0.106056
Ubenimex	58970-76-6	-8.61259
Terfenadine	50679-08-8	-4.0508
Dixanthogen	502-55-6	25.3364
Tripelennamine HCl	154-69-8	20.1355
Vincristine sulfate	2068-78-2	9.35912
Pronetalol	54-80-8	12.1248
Cytarabine	147-94-4	-4.85517
Diacerein	13739-02-1	-3.37865
Benzbromarone	3562-84-3	-6.78347
Phentolamine mesilate	65-28-1	11.1432
Abacavir	136470-78-5	9.81668
Danofloxacin mesylate	119478-55-6	8.29713
Lincomycin HCl	859-18-7	5.63175
Astemizole	68844-77-9	26.7946
Vilazodone	163521-12-8	17.4637
Nepafenac	78281-72-8	8.70371
Tropicamide	1508-75-4	7.63592
Carteolol Hydrochloride	51781-21-6	11.057
Clinafloxacin	105956-97-6	8.44498
Megestrol acetate	595-33-5	10.9338
Pefloxacin Mesylate Dihydrate	149676-40-4	1.15113
Anethole trithione	532-11-6	39.6656
Synephrine	94-07-5	-0.828395
Catharanthine	2468-21-5	10.6257
Sodium fusidate	751-94-0	-1.33765
Oxiconazole nitrate	64211-46-7	17.2337
Cisapride	81098-60-4	2.03822
Tiapride HCl	51012-33-0	-10.7753
GATIFLOXACIN	112811-59-3	2.78567
Fleroxacin	79660-72-3	-4.90654
Vincamine	1617-90-9	-6.93124
Cinene	138-86-3	-3.97838
Aminopar	65-49-6	3.84115
Eugenol	97-53-0	-4.08516
Clofibrate	637-07-0	-3.8716
Roniacol	100-55-0	0.10387
Propofol	2078-54-8	-3.79768
Guaiacol	90-05-1	-1.98654
Kresatin	122-46-3	-1.90029
Auranofin	34031-32-8	-12.4016
Chlortetracycline HCl	64-72-2	-7.25158
Ceftazidime	72558-82-8	-10.611
Norfloxacin	70458-96-7	-3.67447
Olaparib (AZD2281, Ku-0059436)	763113-22-0	-5.58418
Orphenadrine HCl	341-69-5	-3.04201
Propylthiouracil	51-52-5	-9.16129
Deracil	141-90-2	-4.67656
4-aminobenzoic acid	150-13-0	-0.273964
nafcillin sodium	7177-50-6	-8.56168
Nitrofurantoin	67-20-9	-0.807861
Triclosan	3380-34-5	5.29088
Alpha-Chloralose	15879-93-3	-3.21039
Sodium nitrite	7632-00-0	-6.59858
Cinchonidine	485-71-2	0.666515
Ouabain octahydrate	11018-89-6	7.01167
Nonivamide	2444-46-4	1.02381
Bendazol	621-72-7	-5.46097
Artemether	71963-77-4	-2.88184
Phosphoserine	407-41-0	-5.90452
Carprofen	53716-49-7	9.36903
Gentamycin sulfate	1405-41-0	14.0755
Nortriptyline HCl	894-71-3	15.936
DL-trihexyphenidyl HCl	58947-95-8	9.99738
Diatrizoate sodium	737-31-5	12.9461
Disopyramide	3737-09-5	12.3301
Chlorophos	52-68-6	7.9809
Permethrin	52645-53-1	-9.20236
Tolazamide	1156-19-0	13.5088
Hydroquinidine	1435-55-8	15.1844
Mycophenolic acid	24280-93-1	42.2208
Benztropine mesylate	132-17-2	4.95646
Pamidronate disodium salt	57248-88-1	-10.243
Sucralfate	54182-58-0	-4.96603
Mylosar	320-67-2	-3.32982
Acitretin	55079-83-9	6.89886
Flavin mononucleotide	130-40-5	-4.90862
Allantoin	97-59-6	2.54521
Azelaic acid	123-99-9	23.2227
Butylparaben	94-26-8	1.18649
L(+)-Ascorbic acid	50-81-7	-7.04792
Docusate sodium	577-11-7	17.5902
Sulfadiazine	68-35-9	18.8794
Resorcine	108-46-3	12.83
Cefixime	79350-37-1	4.38963
Delta-Gluconolactone	90-80-2	-10.9376
Nicotinamide	98-92-0	-3.33457
BHT FCC/NF	128-37-0	-9.17455
Aminophenazone	58-15-1	-21.5597
Riboflavin	83-88-5	13.4471
Thiabendazole	148-79-8	9.72633
Phenytion	57-41-0	2.74871
Acesulfame Potassium	55589-62-3	3.43867
Cyclamic acid	100-88-9	1.94787
Quinacrine 2HCl	69-05-6	3.31136
Carbamazepine	298-46-4	9.83311
Levamisole HCl	16595-80-5	9.97274
Cyclosporin A	59865-13-3	31.8091
Mepivacaine HCl	1722-62-9	6.88025
Dexamethason acetate	1177-87-3	8.36284
Adrenalone HCl	62-13-5	2.18196
Amstat	1197-18-8	-0.0809401
Neomycin sulfate	1405-10-3	-2.87774
Hydroxychloroquine sulfate	747-36-4	-1.87155
Cefazolin sodium salt	27164-46-1	1.98072
Anestan	151-67-7	2.22303
Griseofulvin	126-07-8	3.91096
Biscomate	4044-65-9	3.99721
Chlorpromazine HCl	69-09-0	17.9442
Amlodipine	88150-42-9	5.79192
Phenazopyridine HCl	136-40-3	15.1803
Acetylleucine	99-15-0	2.11625
Fluconazole	86386-73-4	-1.39515
Dyclonine HCl	536-43-6	-1.44032
Panthenol	16485-10-2	2.64604
4-Methylumbelliferone (4-MU)	90-33-5	1.08542
Fluorescein	2321-07-5	-3.88803
Sodium butanoate	156-54-7	3.76311
Ibuprofen	15687-27-1	2.88013
Diatrizoic Acid	117-96-4	-0.811967
Agipnon	64-65-3	-11.5556
Sodium montmorillonite	1318-93-0	-9.92928
Cialis	171596-29-5	-31.9463
Sucralose	56038-13-2	-8.57811
Demeclocycline HCl	64-73-3	-10.6849
Meclofenoxate HCl	3685-84-5	-8.58221
Fenofibric acid	42017-89-0	-5.90452
Climbazole	38083-17-9	-9.16539
Stavudine	3056-17-5	-11.5022
Cefditoren pivoxil	117467-28-4	-2.74221
Amantadine HCl	665-66-7	2.96227
DL-Menthol	2216-51-5	-3.09951
Capecitabine	154361-50-9	-3.53484
Methocarbamol	532-03-6	-6.95178
Torasemide	56211-40-6	1.98072
Terbinafine HCl	78628-80-5	-9.36252
Loxapine succinate salt	27833-64-3	8.00964
Pentetrazol	54-95-5	-5.81006
Mesna	19767-45-4	-5.47329
Gemfibrozil	25812-30-0	-7.8019
Zidovudine	30516-87-1	6.74883
Mechlorethamine HCl	55-86-7	15.016
Bucladesine	16980-89-5	10.7448
Azithromycin dihydrate	117772-70-0	9.47991
Diethylcarbamazine citrate	1642-54-2	13.2008
Aceclofenac	89796-99-6	8.95012
Nilvadipine	75530-68-6	17.513
Hydroxytoluic acid	83-40-9	7.49218
Ethynyl estradiol	57-63-6	18.3919
Pemirolast potassium	100299-08-9	11.8948
Pyrazinamide	98-96-4	-4.21969
FOSFOSAL	6064-83-1	-4.07616
Trifluridine	70-00-8	-1.58836
Hydroxyprogesterone	68-96-2	-0.741556
Betamipron	3440-28-6	4.53067
Khellin	82-02-0	-3.47335
Phenylbutazone	50-33-9	0.626734
Ritodrine HCl	23239-51-2	22.5337
Clarithromycin	81103-11-9	-4.3393
Praziquantel	55268-74-1	-1.79887
4-Aminohippuric Acid	61-78-9	17.3478
Dexpanthenol	81-13-0	10.0643
Butoconazole nitrate	64872-77-1	3.69544
Lacidipine	103890-78-4	8.43354
Ethacridine lactate monohydrate	6402-23-9	-2.2988
Piperine	94-62-2	10.0974
Pizotifen	15574-96-6	-2.14454
Memantine HCl	41100-52-1	19.9482
Lomefloxacin	98079-51-7	14.4057
Agomelatine	138112-76-2	7.38675
Bambuterol HCl	81732-46-9	0.485812
Fenchlonine	7424-00-2	4.12041
Dasatinib	302962-49-8	5.05268
Hydrochlorothiazide	58-93-5	4.4079
Levofloxacin HCL	138199-71-0	6.79811
Axitinib	319460-85-0	0.22297
Phenformin HCl	834-28-6	1.57825
Aciclovir	59277-89-3	8.12874
Nialamide	51-12-7	6.58866
Adriamycin HCL	23214-92-8	49.1402
Deferasirox	201530-41-8	-4.54103
Epalrestat	82159-09-9	-1.59638
Amfepramone HCl	134-80-5	1.0772
Cisatracurium besylate	96946-42-8	-0.109688
Candesartan	139481-59-7	-0.62305
Captopril	62571-86-2	0.625446
Ramelteon	196597-26-9	4.88019
Tetrandrine	518-34-3	23.6364
Mupirocin	12650-69-0	-1.11998
ParaMethadione	115-67-3	-7.66638
Nadifloxacin	124858-35-1	-2.38902
Acemetacin	53164-05-9	-3.78947
Dicyclomine HCl	67-92-5	6.60919
Lornoxicam	70374-39-9	1.81234
Fexofenadine HCl	138452-21-8	-1.63745
Duloxetine HCl	136434-34-9	15.6567
Trospium chloride	10405-02-4	-1.98243
Trilostane	13647-35-3	-4.79976
Otilonium bromide	26095-59-0	57.9536
Fesoterodine fumarate	286930-03-8	0.617232
Pramipexole	104632-26-0	-10.151
AICAR (Acadesine)	2627-69-2	-8.00725
Levocetirizine	130018-77-8	-6.80804
Ondansetron HCl	103639-04-9	-2.7381
Danazol	17230-88-5	-0.286285
Fudosteine	13189-98-5	-8.92309
Ciclopirox	29342-05-0	8.26016
Citalopram HBr	59729-32-7	-13.7774
Perindoprilat	95153-31-4	-10.9314
Methotrexate	59-05-2	-10.7342
Oseltamivir phosphate	204255-11-8	-22.7285
Fluvastatin sodium salt	93957-55-2	-21.6277
Isosorbide dinitrate	87-33-2	-10.6114
Procarbazine HCl	366-70-1	-19.4261
Gestodene	60282-87-3	-12.4706
Atovaquone	95233-18-4	-12.8579
Gemifioxacin mesylate	210353-53-0	-13.9139
S-(-)-Carbidopa	28860-95-9	-89.4093
Alarelin	79561-22-1	-10.0488
Cefaclor monohydrate	70356-03-5	-24.0006
Amiodarone hydrochloride	19774-82-4	64.3662
Liranaftate	88678-31-3	7.80887
Fosinopril sodium	88889-14-9	10.6424
Temsirolimus (CCI-779, NSC 683864)	162635-04-3	40.0138
Xylazine HCl	23076-35-9	14.0427
Rifabutin	72559-06-9	35.1335
Vildagliptin (LAF-237)	274901-16-5	14.9601
Esmolol HCl	81161-17-3	11.2785
Silodosin	160970-54-7	11.042
Imipenem	74431-23-5	8.80775
Vidarabine	5536-17-4	4.10232
Streptozocin	18883-66-4	4.20299
Dutasteride	164656-23-9	20.0494
Dacogen	2353-33-5	0.926625
Rosuvastatin calcium	147098-20-2	-2.99037
Daunorubicin HCl	23541-50-6	50.1865
Rizatriptan benzoate	145202-66-0	-1.08221
2'-Deoxy-L-thymidine	3424-98-4	-1.25152
Bromindione	1146-98-1	2.52362
Curcumin	458-37-7	11.9866
Benserazide HCl	14919-77-8	-11.797
Olmesartan Medoxomil	144689-63-4	-47.5531
Cyclobenzaprine HCl	6202-23-9	-11.5877
Rimonabant HCl	158681-13-1	-1.65971
L-Menthol	89-78-1	22.5707
Iopromide	73334-07-3	12.7529
Teniposide	29767-20-2	9.83293
Nilotinib (AMN-107)	641571-10-0	7.50795
Ritonavir	155213-67-5	-8.81093
Nifuratel	4936-47-4	-4.07283
Gliclazide	21187-98-4	3.88671
Azasetron HCl	123040-16-4	1.12652
Aliskiren hemifumarate	173334-58-2	10.8952
Miglitol	72432-03-2	1.84816
Mometasone furoate	83919-23-7	24.1376
Pidotimod	121808-62-6	9.54571
Valganciclovir HCl	175865-59-5	5.23622
Darifenacin HBr	133099-07-7	14.4668
Sodium Phenylbutyrate	1716-12-7	6.35335
Promestriene	39219-28-8	2.96528
Rapamycin (Sirolimus)	53123-88-9	40.0872
Melphalan	148-82-3	-4.48763
Mitiglinide calcium	207844-01-7	-4.62218
Iloperidone	133454-47-4	6.66728
Drospirenone	67392-87-4	6.64282
Pirenzepine HCl	29868-97-1	-1.7886
Naftifine HCl	65473-14-5	-2.44094
Olsalazine disodium	6054-98-4	-3.01173
Levamlodipine	103129-82-4	19.0412
Nitazoxanide	55981-09-4	-5.3479
L-Cysteine methyl ester hydrochloride	18598-63-5	-5.59253
8-Methoxypsoralen	298-81-7	1.25291
Doxepin HCl	1229-29-4	7.06276
Raloxifene HCl	82640-04-8	11.4986
Itopride HCl	122892-31-3	2.39857
Chlorpheniramine maleate	113-92-8	-6.20001
Iohexol	66108-95-0	3.32815
Diclofenac sodium	15307-79-6	-3.68445
Ornidazole	16773-42-5	-3.31751
Acetylspiramycin	24916-51-6	5.45639
Resveratrol	501-36-0	-48.3612
Betamethasone dipropionate	5593-20-4	3.36076
Thiamphenicol	15318-45-3	-10.7541
Tegaserod maleate	189188-57-6	34.0531
Prednisolone	50-24-8	-0.867179
Rebamipide	90098-04-7	-3.99838
Nifuroxazide	965-52-6	-5.37644
Deferidone	30652-11-0	-8.5158
Aripiprazole	129722-12-9	3.09575
Olanzapine	132539-06-1	-11.2801
Amoxapine	14028-44-5	2.87151
Tigecycline	220620-09-7	-24.1066
Clobetasol propionate	25122-46-7	-16.1644
Telmisartan	144701-48-4	-17.9053
Flunisolide	3385-03-3	-16.4824
Etoricoxib	202409-33-4	-13.1637
Nizatidine	76963-41-2	-12.4624
Norethindrone	68-22-4	-10.4035
Iopamidol	60166-93-0	-17.7178
Midodrine HCl	3092-17-9	11.8044
Pargyline HCl	306-07-0	4.83667
Mestranol	72-33-3	16.9252
Estriol	50-27-1	21.1083
Dichlorvos	62-73-7	9.71287
Desvenlafaxine	93413-62-8	18.2462
Vorinostat (SAHA, MK0683)	149647-78-9	15.1272
Terbutaline Sulfate	23031-32-5	11.5679
Metolazone	17560-51-9	12.8155
Tenoxicam	59804-37-4	11.8085
Exemestane	107868-30-4	-2.05688
[truncated: 1,097 more rows]

## Sheet: Supplementary Table 4
Table S4. Result of the 2nd round validation screen for STRN3-MST2 disruption.
Molecular name	CAS number	Inhibition rate (%)	False positive rate (%)
Glycerite	1401-55-4	47.3631	65.1816
Sennoside B	128-57-4	68.5523	74.2713
Emodin	518-82-1	36.2891	22.5571
Chicago Sky Blue 6B	2610-05-1	87.119	66.5178
BIOTIN	58-85-5	96.0883	97.8806
SelaMeerin	165108-07-6	41.6773	8.70871
Mitoxantrone HCl	70476-82-3	30.5153	37.5046
Evans blue	314-13-6	90.1602	68.3541
Clofazimine	2030-63-9	65.1805	55.2232
Sulfamonomethoxine	1220-83-3	16.2459	1.20531
Nitroxoline	4008-48-4	95.2288	72.0137
Spiramycin	8025-81-8	3.29876	-1.06545
D-Biotin	58-85-5	96.1765	97.6042
Glycerite	1401-55-4	90.7883	83.611
Teicoplanin	61036-62-2	-18.5957	-9.10856
Chlorhexidine	55-56-1	57.6546	-16.6514
Chlorophyllin	11006-34-1	76.8494	59.4685
Moxidectin	113507-06-5	46.6799	23.9524
Amiodarone hydrochloride	19774-82-4	20.8848	7.28701
HETACILLIN POTASSIUM	5321-32-4	87.1783	-1.27418
Doramectin	117704-25-3	41.6226	13.8074
Abamectin	71751-41-2	42.4888	17.4999
Hydralazine HCl	304-20-1	79.9365	58.8651
CX-6258	1202916-90-2	51.6241	18.0915
B-Raf IN 1	950736-05-7	14.4684	3.14069
Lu-28-179	224177-60-0	47.2529	28.534
Terconazole	67915-31-5	23.916	14.704
Pyridostatin	1085412-37-8	6.62235	2.10702
THONZONIUM BROMIDE	553-08-2	76.4113	-3.7338
Suramin Sodium Salt	129-46-4	94.3899	13.1037
AZD2461	1174043-16-3	76.6732	21.0804
Bergapten	484-20-8	93.9669	89.6696
osu-03012	742112-33-0	60.145	19.2372
AZD9291	1421373-65-0	30.3363	28.7018
Ganetespib	888216-25-9	75.2321	21.1678
6-BIO	667463-62-9	88.2157	83.6108
TAE684 (NVP-TAE684)	761439-42-3	66.6494	46.7593
Dihydroethidium	104821-25-2	84.1416	45.959
Tapentadol Hydrochloride	175591-09-0	25.2716	12.5306
NSC319726	71555-25-4	61.8353	55.8309
Ebastine	90729-43-4	52.7189	11.7647
TAS-301	193620-69-8	47.0007	40.9573
Azeliragon	603148-36-3	80.8632	27.5814
GZD824 Dimesylate	1421783-64-3	16.2097	-6.15564
Pelitinib (EKB-569)	257933-82-7	20.6862	7.90623
Bazedoxifene acetate	198481-33-3	49.7454	12.8279
Regorafenib	755037-03-7	75.384	36.7223
